# Supplementary material for: Genetic data and meteorological conditions suggesting windborne transmission of H5N1 high-pathogenicity avian influenza between commercial poultry outbreaks
Source: PLoS One. 2025 Sep 5;20(9):e0319880. doi: 10.1371/journal.pone.0319880 (PMC12412978; doi:10.1371/journal.pone.0319880)
Supplement: S1 Data — (XLSX) [file pone.0319880.s001.xlsx]

## Sheet: Table of Contents
Sheet name	Content
Figure 5	Numerical values used to prepare graphs on Figure 5
1-B7TREB01	Data from three Czech Hydrometeorological Institute stations recorded in 10 minute intervals
2-B2VMEZ01
3-B2SEDC01
WGS summary-runs	Table 1 supplemented with the WGS details
SDCM	Sequence Difference Count Matrix
WGS summary-runs	Table 1 supplemented with the WGS depth/segment

## Sheet: Figure 5
		Wind Direction												Wind Speed												Average Temperature/Hour
		Date
Measuring Station ID	Time	2024-02-03	2024-02-04	2024-02-05	2024-02-06	2024-02-07	2024-02-08	2024-02-09	2024-02-10	2024-02-11	2024-02-12	2024-02-13		2024-02-03	2024-02-04	2024-02-05	2024-02-06	2024-02-07	2024-02-08	2024-02-09	2024-02-10	2024-02-11	2024-02-12	2024-02-13		2024-02-03	2024-02-04	2024-02-05	2024-02-06	2024-02-07	2024-02-08	2024-02-09	2024-02-10	2024-02-11	2024-02-12	2024-02-13
1-B7TREB01	00:00:00	270	274	277	278	276	0	262	98	125	272	303		4.3	3.3	7.4	4.7	3.3	0	2	0.2	5.2	3.4	1.5		5	7	9	9	8	2	9	6	9	7	6
2-B2VMEZ01	00:00:00	296	280	284	279	249	281	183	68	123	277	294		3.2	3	5.7	1.8	1.9	1.3	1.2	0.3	3.5	2	2.4		5	6	8	5	7	1	7	6	9	6	5
3-B2SEDC01	00:00:00	259	257	269	250	232	332	202	353	127	245	293		3.6	4.7	9.2	6.8	3.4	2.7	2.4	1.9	5.5	3.3	5.8		6	8	9	6	1	8	6	9	6	5	0
1-B7TREB01	01:00:00	284	274	283	275	275	84	276	82	124	274	280		4.1	4.2	6.6	3.2	4.1	0.2	1.9	1.8	5.7	3	1.7		6	7	9	9	7	2	9	6	9	7	6
2-B2VMEZ01	01:00:00	298	290	284	342	263	290	99	0	118	274	295		3.5	3.2	5	0.3	2.1	0.6	1.3	0	3.6	2.1	2		5	6	8	5	7	1	7	5	9	6	4
3-B2SEDC01	01:00:00	270	263	271	245	225	322	212	57	124	241	292		3.6	5	9.5	6.2	3	2.4	2.8	1.7	5.1	3.2	6		6	9	9	6	1	8	6	9	6	5	0
1-B7TREB01	02:00:00	282	279	282	271	274	0	287	83	129	277	292		3.5	4.1	6.3	1.8	3.6	0	1.6	1.9	5.3	2.5	1.2		7	7	9	7	7	2	9	6	9	6	5
2-B2VMEZ01	02:00:00	297	284	284	292	249	278	117	115	125	276	287		3.9	3.3	5	1.8	2.1	0.5	0.6	0.3	4.1	2.5	2.4		6	6	8	7	7	1	6	5	8	6	5
3-B2SEDC01	02:00:00	276	269	276	247	240	337	214	75	126	248	298		4.9	4.6	9.2	6.3	3.2	2	3.2	1.8	6.2	3.2	5.9		6	8	9	6	1	8	6	9	6	5	0
1-B7TREB01	03:00:00	275	279	282	297	275	0	278	80	133	275	290		3.9	4	6.4	1.6	3.4	0	1.6	1.6	5.3	2.5	2		7	7	9	7	7	2	9	7	9	6	5
2-B2VMEZ01	03:00:00	297	279	285	0	262	302	122	157	130	282	287		4.3	2.3	4.1	0	2.2	0.5	0.3	0.8	3.9	2.2	2		6	6	8	4	7	0	6	7	8	6	5
3-B2SEDC01	03:00:00	275	265	281	260	226	355	208	74	137	253	310		6	4.1	8.6	5.5	3.8	2.1	3.3	2	6.3	3.1	5.1		6	8	9	6	1	8	6	9	6	5	0
1-B7TREB01	04:00:00	274	279	281	329	272	43	254	83	137	276	280		3.1	4.7	6.4	1.3	4.1	0.2	0.5	1.1	5	2.3	1.5		7	7	9	6	7	1	9	7	9	6	5
2-B2VMEZ01	04:00:00	297	287	284	0	260	315	33	35	134	269	300		3.8	4	5.3	0	3.5	0.6	0.1	0.4	3.7	2.4	2.1		6	6	8	2	7	1	5	6	8	6	4
3-B2SEDC01	04:00:00	279	269	282	249	235	57	137	82	139	237	303		6.1	3.9	8.2	5.2	3.7	2.4	3.3	1.9	6.6	3.2	5.2		6	9	9	5	1	8	6	9	6	5	0
1-B7TREB01	05:00:00	276	278	280	284	281	87	127	0	136	271	281		4.2	5	7.3	1.9	3.7	0.9	0.3	0	4.6	1.9	1.3		7	7	9	7	6	1	7	7	9	6	4
2-B2VMEZ01	05:00:00	289	290	285	127	252	131	0	98	134	271	291		4.6	3.5	5.7	0.3	2.6	0.4	0	0.6	3.5	1.4	1.6		6	6	8	0	6	1	6	6	8	6	3
3-B2SEDC01	05:00:00	267	270	285	242	234	96	127	88	138	259	305		6.4	5.1	8.9	5.6	4	2.2	3.7	2.6	5.7	2.6	4.9		6	9	9	5	1	8	6	9	6	5	0
1-B7TREB01	06:00:00	278	279	281	284	272	0	0	85	127	279	285		4.1	5.1	7.2	2.4	4.1	0	0	1.5	3.6	0.9	1.6		7	7	9	7	6	2	7	7	9	6	4
2-B2VMEZ01	06:00:00	285	283	292	77	248	144	111	102	130	286	297		3.9	4.3	6.7	0.1	1.7	1.2	1	1.3	2.5	1.7	2.2		6	6	8	-1	6	1	6	6	8	6	4
3-B2SEDC01	06:00:00	270	276	292	243	232	109	188	70	119	242	298		6.9	4.4	7.8	5.6	4.1	2.5	3.4	2.7	5.6	2.8	4.8		6	9	9	6	1	8	7	8	6	5	0
1-B7TREB01	07:00:00	275	280	277	296	274	0	25	96	132	272	291		4.6	4	6.8	2.2	5.1	0	0.2	1.9	4.2	1.9	2.5		6	7	9	6	7	2	7	7	9	6	5
2-B2VMEZ01	07:00:00	283	287	286	292	264	126	73	109	131	268	302		3.2	2.8	5.9	0.6	3.5	0.9	0.1	1	3.6	2.6	3.3		6	6	8	-1	6	1	6	6	8	6	4
3-B2SEDC01	07:00:00	266	274	286	274	244	126	210	26	132	234	301		7.1	4.2	8	6	4.4	2.3	3.2	2.2	5.5	2.5	5.1		6	9	8	6	1	8	7	8	6	5	0
1-B7TREB01	08:00:00	271	276	278	281	275	149	81	61	125	279	299		5.2	4.9	6.8	2.4	4.8	0.3	1	1.5	3.6	1.7	2.5		6	7	9	5	7	2	7	6	9	6	4
2-B2VMEZ01	08:00:00	288	287	284	267	270	124	129	75	129	277	295		2.7	3.8	6.2	2.3	2.8	1.6	1.5	0.4	3.5	1.5	3.2		6	7	8	4	6	1	6	5	8	6	4
3-B2SEDC01	08:00:00	266	269	287	285	240	125	99	45	123	226	307		6.4	4.8	8.3	5.7	4.5	2	3.1	2.7	5.6	2.8	5		6	9	8	6	1	8	7	8	6	4	0
1-B7TREB01	09:00:00	274	274	275	287	266	156	0	70	118	276	284		4.8	4.2	6.9	2.6	4.2	1.6	0	1.2	2.5	3.4	3.3		7	8	9	6	7	3	7	6	9	7	6
2-B2VMEZ01	09:00:00	287	289	282	293	266	128	131	189	130	282	305		3.2	2.8	5.7	3.7	2.8	1.9	0.8	0.5	2.8	2.1	4		6	7	8	5	7	1	7	6	8	6	5
3-B2SEDC01	09:00:00	270	270	288	297	241	133	6	71	131	248	303		6.1	4.7	8.7	4.4	4.8	1.7	3.3	2.8	5.5	2.5	4.2		6	9	8	6	1	8	7	8	6	4	0
1-B7TREB01	10:00:00	280	271	278	276	273	149	97	83	115	277	292		3.8	6.8	6.9	4.6	5.1	1.9	1.1	1.6	2.3	4.6	3.5		7	9	9	6	8	4	8	7	9	8	6
2-B2VMEZ01	10:00:00	273	285	284	293	263	137	65	113	128	285	296		3.5	4.9	5.5	3.3	3.5	2	0.3	0.6	3.5	3.3	5.9		6	8	9	6	8	2	7	8	8	7	5
3-B2SEDC01	10:00:00	271	254	289	288	235	173	110	84	131	265	301		5.5	4.8	9	5.1	4.8	1.6	4	2.9	5.1	2.9	4.1		6	9	8	6	1	8	7	8	6	4	0
1-B7TREB01	11:00:00	273	279	281	283	279	188	94	147	142	282	290		5.9	4.9	6.4	3.5	5	1.6	1.9	1.7	2	3.9	3.7		8	9	11	7	9	6	9	8	9	8	7
2-B2VMEZ01	11:00:00	279	282	279	294	269	136	114	137	129	276	297		3.7	4.3	4.3	5.1	4.4	1.5	1.7	2.2	1.8	3.4	4.9		7	9	10	6	8	3	8	9	8	8	6
3-B2SEDC01	11:00:00	271	266	289	287	239	171	106	116	135	279	307		5.6	5.6	9.6	5	4.2	1.5	4.4	2.9	4.7	2.9	4		6	8	7	6	1	8	7	8	6	4	0
1-B7TREB01	12:00:00	273	277	275	280	272	251	107	119	164	283	295		7.6	4.3	8.7	5.4	5.3	1.3	1.6	2.8	1.5	3.3	3.6		8	9	11	7	9	7	10	11	9	8	7
2-B2VMEZ01	12:00:00	284	283	281	283	265	112	130	99	137	296	308		3.8	3.7	5.6	5.7	3.5	1.5	1.2	2.2	1.4	4.1	5.1		7	9	10	7	9	5	9	10	8	8	6
3-B2SEDC01	12:00:00	263	264	286	287	236	170	123	104	131	282	304		6.4	6.3	9	4.3	4.3	1.8	4	2.8	5.3	3.1	4.2		6	9	7	6	1	8	7	8	6	5	0
1-B7TREB01	13:00:00	274	278	278	282	263	140	103	97	168	288	303		4.9	4.7	6.5	4	5.6	2.1	1.3	2.5	0.9	2.1	3.3		8	9	11	7	9	8	10	11	9	9	7
2-B2VMEZ01	13:00:00	283	282	284	283	270	115	139	124	150	274	299		3.7	5.1	4.2	4.2	5.6	1.8	2.1	2.5	0.9	3.2	4.6		7	9	10	7	10	5	8	10	9	8	6
3-B2SEDC01	13:00:00	263	260	290	286	241	175	126	86	129	276	321		6.2	6.2	9.2	3.8	4.1	1.3	3.5	3.4	5	2.8	3.9		6	9	7	6	1	8	7	8	5	5	0
1-B7TREB01	14:00:00	275	275	280	286	267	191	83	99	261	284	304		5.1	6.9	6.6	3.8	5.1	0.8	1.6	3.5	1.9	2.7	2.7		7	10	11	8	9	10	10	11	9	9	7
2-B2VMEZ01	14:00:00	277	281	272	276	264	125	113	113	150	291	312		3.4	4.2	4.8	3.9	4.9	1.3	1.3	2.3	0.8	3	3.4		7	9	11	6	9	6	8	10	9	8	6
3-B2SEDC01	14:00:00	256	266	293	273	247	142	104	103	207	280	301		7	6.4	10.6	4	3.9	1.2	2.9	3.1	5.4	3	5.1		6	9	7	6	1	8	7	8	6	5	0
1-B7TREB01	15:00:00	274	277	275	280	272	266	115	99	277	274	302		4.8	7.3	6.8	4.1	4.7	2.3	1.7	2.8	2.5	3.4	3.3		7	9	11	8	9	11	10	11	9	9	8
2-B2VMEZ01	15:00:00	278	282	276	282	261	112	119	115	267	284	305		3	4.3	4.7	2.6	3.6	1.5	1.7	2.5	2.1	2.2	4.4		7	8	11	7	9	6	8	10	9	8	7
3-B2SEDC01	15:00:00	261	264	286	275	246	135	81	102	241	275	323		6.6	6.4	10.5	3.7	4.2	1.1	2.9	2.9	5.9	2.9	5.4		6	9	7	6	1	8	7	8	6	5	0
1-B7TREB01	16:00:00	275	278	281	270	259	263	95	91	268	277	285		4.8	6.4	4.6	4.5	4.2	1.7	1.6	3	2.3	3	3		7	9	11	9	9	11	9	11	9	8	7
2-B2VMEZ01	16:00:00	278	280	281	278	262	118	102	114	267	286	298		3.4	4.1	4.4	2.1	3.7	1	0.9	2.4	1.4	2	4		7	8	10	7	9	7	8	10	8	7	6
3-B2SEDC01	16:00:00	252	262	293	264	239	150	100	79	233	293	310		6	6.5	10.2	3.8	3.8	1.4	2.6	3.4	5.2	2.9	4.7		6	9	7	6	1	8	7	8	6	5	0
1-B7TREB01	17:00:00	274	276	285	270	257	194	81	83	277	279	294		3.1	7.3	4.8	3.7	3.6	1.3	1.1	2.7	5.7	2.3	1.2		7	9	10	8	9	10	8	10	8	8	6
2-B2VMEZ01	17:00:00	284	277	280	271	248	124	21	107	261	271	298		3.8	3.7	3.2	3.8	2	1.3	0.1	2.4	3.6	1.5	1.3		7	8	9	7	8	7	7	10	7	7	5
3-B2SEDC01	17:00:00	262	263	272	250	240	129	113	75	239	290	306		5.5	6.2	10.7	3.4	3.3	1.2	2.6	2.9	5.9	3	5		6	8	7	6	1	7	7	8	6	5	0
1-B7TREB01	18:00:00	272	275	278	273	254	183	70	71	275	277	252		4.5	8	3.7	3.7	3.8	1.2	1.6	1.5	3.3	1.9	0.2		7	9	10	8	9	10	7	9	7	7	3
2-B2VMEZ01	18:00:00	276	279	293	272	254	130	27	123	267	273	280		4	4.8	2.6	2.3	2.3	1.5	0.4	1.4	3.2	1.3	0.5		6	8	8	7	7	6	6	10	6	6	3
3-B2SEDC01	18:00:00	258	265	260	228	233	177	40	81	238	266	294		5.8	6.6	10.4	3.6	2.9	1.1	2.5	2.4	5.3	2.9	5.1		6	9	7	6	1	7	7	8	6	5	0
1-B7TREB01	19:00:00	273	278	273	262	270	226	109	73	269	274	0		3.5	8.2	3.9	2.3	2.6	1.6	0.9	1.6	2.7	2.6	0		7	9	10	7	8	9	7	9	7	7	2
2-B2VMEZ01	19:00:00	277	277	284	274	316	110	4	120	282	316	113		3.9	4.6	2.7	2.8	2.1	0.8	0.1	2.4	2.2	0.3	0.6		6	8	8	8	5	6	5	10	6	5	1
3-B2SEDC01	19:00:00	262	258	252	224	240	190	76	98	245	265	284		5.2	6.3	9.9	3.4	2.6	1	2	2.4	6.2	2.8	5.5		6	8	6	6	1	8	7	8	5	5	0
1-B7TREB01	20:00:00	269	275	281	271	310	250	8	82	279	282	0		2.3	6.6	1.7	3.2	1.7	1.3	0.3	2.7	3.3	2.2	0		7	8	8	8	5	9	7	9	6	6	1
2-B2VMEZ01	20:00:00	275	285	280	253	311	133	25	112	257	294	0		2.5	4.5	1.7	2.1	2.3	1	0.1	2.1	2.3	0.9	0		6	8	8	8	3	6	5	10	6	5	-1
3-B2SEDC01	20:00:00	253	264	252	218	250	197	84	110	245	275	292		5.6	6.1	9.6	3.2	2.8	1.2	2.2	2.1	5.9	2.5	5.3		6	8	6	6	1	8	7	8	6	5	0
1-B7TREB01	21:00:00	277	275	271	275	294	264	267	113	271	279	0		3.2	7.1	2.2	4	1	1.5	0.6	3.1	2.8	2.5	0		6	8	8	8	3	9	6	9	6	6	0
2-B2VMEZ01	21:00:00	275	279	30	257	303	121	0	131	271	299	288		3	4	0.4	2.2	2.8	1	0	2.2	3.3	3	1.2		5	8	7	8	2	7	5	10	6	5	-2
3-B2SEDC01	21:00:00	252	264	255	243	317	198	343	123	244	276	280		5.5	7.1	9.6	3.4	2.4	1.1	2	2.1	5.8	2.5	5.1		7	8	7	6	1	8	7	8	6	5	0
1-B7TREB01	22:00:00	273	275	272	274	286	244	293	126	275	290	156		2.3	7.5	1.1	3.4	0.8	1.3	1	3.9	5	1.5	0.3		7	9	8	8	2	9	6	10	7	6	-2
2-B2VMEZ01	22:00:00	277	279	210	268	301	126	257	126	272	296	102		2.4	4.4	1	2.2	1.6	0.6	0.9	3.5	2.4	2.3	0.4		6	8	6	8	1	7	6	10	6	5	-2
3-B2SEDC01	22:00:00	260	258	253	249	314	206	324	131	246	302	289		5.5	7.5	10.2	3.8	2.8	0.8	1.6	2.5	5.7	2.6	5.1		6	8	7	6	1	8	7	8	6	5	0
1-B7TREB01	23:00:00	277	279	275	270	281	255	308	119	273	284	0		3	7	4.3	3	0.9	1.6	0.2	4	4.7	2	0		7	9	9	8	2	9	6	10	7	6	-2
2-B2VMEZ01	23:00:00	276	284	43	252	281	122	282	125	269	293	276		3	5.7	0.4	2.4	0.9	0.6	0.8	3.5	2.2	3.1	0.8		6	8	5	8	1	7	6	9	6	5	-3
3-B2SEDC01	23:00:00	261	264	255	225	317	195	340	128	248	299	284		5.4	8	9.4	4.5	3.6	0.8	1.1	2.1	5.7	2.2	5.4		6	9	7	6	1	8	7	8	6	4	0

## Sheet: 1-B7TREB01
	Wind Direction												Wind Speed												Average Temperature/Hour
	Date
Time	2024-02-03	2024-02-04	2024-02-05	2024-02-06	2024-02-07	2024-02-08	2024-02-09	2024-02-10	2024-02-11	2024-02-12	2024-02-13		2024-02-03	2024-02-04	2024-02-05	2024-02-06	2024-02-07	2024-02-08	2024-02-09	2024-02-10	2024-02-11	2024-02-12	2024-02-13		2024-02-03	2024-02-04	2024-02-05	2024-02-06	2024-02-07	2024-02-08	2024-02-09	2024-02-10	2024-02-11	2024-02-12	2024-02-13
00:00	270	274	277	278	276	0	262	98	125	272	303		4.3	3.3	7.4	4.7	3.3	0	2	0.2	5.2	3.4	1.5		5.2	6.5	9	9.4	7.7	1.8	9	6.2	9.3	6.8	5.6
00:10	274	273	280	282	273	285	246	0	126	279	291		4.3	3.7	6.7	3.5	3.1	0.2	2	0	5.5	2.4	1.1		5.4	6.6	8.8	9.1	7.4	1.8	9.1	6.1	9.3	6.7	5.8
00:20	270	275	279	280	273	0	250	72	121	275	289		5.1	4	7.5	3.2	3.5	0	1.5	0.2	5.3	3	1.8		5.5	6.7	9	9	7.6	1.8	9	6.2	9.2	6.7	5.8
00:30	276	274	280	282	276	0	272	0	126	274	280		3.8	3.9	6.7	3.7	3.2	0	2	0	5.5	2.6	1.6		5.5	6.7	9	9.2	7.3	1.8	9	6.1	9.1	6.7	5.6
00:40	285	279	280	279	273	0	286	104	124	277	283		3.1	4.2	7.4	3.4	3.8	0	1.9	0.3	5.5	3.2	1.5		5.7	6.7	9.1	9.1	7.4	1.7	9	6.1	9.1	6.7	5.6
00:50	283	279	283	278	278	0	283	90	130	279	287		3.8	4.1	6.5	3	4	0	1.9	0.8	5.3	3	1.6		6.1	6.7	9.1	9.1	7.4	1.7	8.8	6.1	9.1	6.7	5.5
01:00	284	274	283	275	275	84	276	82	124	274	280		4.1	4.2	6.6	3.2	4.1	0.2	1.9	1.8	5.7	3	1.7		6.4	6.7	9.1	8.8	7.4	1.6	8.8	6.2	9.1	6.7	5.5
01:10	276	272	284	281	271	89	261	80	122	273	287		4.7	4.6	6.5	2.1	3.7	0.2	2.5	2.2	5.1	2.2	1.7		6.5	6.7	9.1	8.5	7.4	1.5	9	6.2	9	6.5	5.5
01:20	282	278	281	283	276	0	267	76	123	275	287		4.3	4.7	6	1.6	3.7	0	1.8	2.6	5.3	2.6	1.5		6.7	6.7	9	7.9	7.4	1.5	9	6.2	9	6.5	5.5
01:30	280	281	282	309	278	316	271	76	117	275	288		3.9	4.7	5.4	0.5	3.7	0.2	2	2.5	5.2	3	1.3		6.7	6.7	9.1	7	7.3	1.5	9	6.2	8.8	6.5	5.4
01:40	278	282	284	0	267	326	280	77	122	276	283		3.4	4.8	6.3	0	3.9	0.2	2	2.1	5.6	3.3	1.3		6.7	6.7	9.1	6.2	7.1	1.5	9	6.2	8.8	6.5	5.2
01:50	284	281	284	255	274	320	280	77	115	276	285		3.9	4.2	6	1.3	3.7	0.2	1.8	1.7	5	2.7	1.5		6.8	6.6	9.1	6.5	7	1.5	9	6.2	8.8	6.4	5.1
02:00	282	279	282	271	274	0	287	83	129	277	292		3.5	4.1	6.3	1.8	3.6	0	1.6	1.9	5.3	2.5	1.2		6.7	6.7	9.2	7.4	7.1	1.5	8.8	6.4	8.8	6.4	4.9
02:10	275	274	282	281	274	308	277	78	124	277	319		4.7	4.8	6.2	1.8	3.5	0.5	1.6	1.9	4.8	2	0.8		6.8	6.6	9.1	7.6	7.1	1.5	8.8	6.4	8.7	6.2	4.8
02:20	273	281	281	310	276	0	260	73	127	274	295		4.9	4.6	6.2	1.9	3.2	0	1.8	1.8	5.8	2.3	1.1		6.7	6.5	9.1	7.3	7	1.4	8.8	6.5	8.7	6.2	4.5
02:30	273	277	280	298	275	0	278	78	131	274	296		4	5.2	6.2	1.6	3.5	0	1.1	2.2	5.7	2.3	1.2		6.7	6.7	9.1	7	7	1.3	8.8	6.5	8.7	6.2	4.8
02:40	273	274	283	292	267	0	274	76	131	276	290		4	5.7	6.2	1.9	3.6	0	1.6	1.8	5.7	1.8	1.6		6.7	6.7	9.1	7	7	1.4	8.8	6.7	8.7	6.2	4.9
02:50	275	273	279	292	272	0	274	74	133	271	300		3.7	4.7	6.5	1.6	3.2	0	1.6	1.7	4.9	2.3	1.9		6.7	6.7	9.1	6.8	7	1.5	8.8	6.8	8.7	6.2	5.2
03:00	275	279	282	297	275	0	278	80	133	275	290		3.9	4	6.4	1.6	3.4	0	1.6	1.6	5.3	2.5	2		6.7	6.8	9.1	6.7	7	1.5	8.8	6.8	8.7	6.2	5
03:10	272	282	282	298	278	95	277	90	126	273	290		3.8	4.6	6.1	1.7	3.4	0.5	1.5	1.7	5.9	2.7	1.8		6.7	6.8	9	6.7	7	1.4	8.8	6.9	8.7	6.4	4.7
03:20	276	279	285	303	279	62	271	81	135	270	286		3.7	5.6	5.9	1.6	4.1	0.3	1.8	1.6	5.7	2.8	1.5		6.7	7.1	9	6.5	7.1	1.4	8.7	7	8.7	6.3	4.6
03:30	276	280	280	304	276	51	267	70	136	274	289		4	5.1	5.5	1.8	3.5	0.3	1.6	0.8	5	3.1	1.8		6.7	7	9	6.4	6.8	1.4	8.7	7	8.7	6.2	4.7
03:40	275	280	280	304	275	66	275	248	132	275	284		3.4	5.6	5.7	1.9	3.7	0.3	1.3	0.3	5.5	3.3	1.2		6.7	7.1	9.1	6.5	6.8	1.3	8.6	7	8.7	6.4	4.5
03:50	277	280	283	298	277	76	285	70	134	271	282		3.2	5.4	5.7	1.8	4.3	0.5	1.3	0.5	5.2	3.2	1.3		6.7	6.9	9.1	6.7	6.8	1.3	8.5	7	8.7	6.3	4.5
04:00	274	279	281	329	272	43	254	83	137	276	280		3.1	4.7	6.4	1.3	4.1	0.2	0.5	1.1	5	2.3	1.5		6.7	6.8	9.1	6.4	6.6	1.4	8.5	6.9	8.8	6.1	4.5
04:10	275	279	280	306	279	35	293	70	135	276	278		3.4	4.8	6.5	1	3.6	1.1	0.9	0.6	5.1	2.2	1.7		6.7	6.8	9.2	5.9	6.5	1.3	8.2	6.8	8.8	5.9	4.5
04:20	279	280	279	286	273	115	321	98	137	279	274		3	4.7	7.3	1.6	3.6	0.8	0.5	0.6	4.8	2.1	1.7		6.7	6.8	9.3	6.7	6.4	1.3	8	6.7	8.8	6.1	4.3
04:30	274	276	281	280	277	146	0	178	129	275	278		3.6	5.1	7	2.5	3.3	0.9	0	0.5	4.1	1.8	1.7		6.7	7	9.1	7.4	6.3	1.3	7.9	6.7	8.8	6.2	4.1
04:40	275	280	282	284	275	46	28	91	132	278	272		4	5	7	2.4	3.6	0.6	0.2	0.2	5.3	1.9	2.4		6.7	7	9.1	7.9	6.2	1.4	7.7	6.5	8.7	6.2	4
04:50	272	279	281	284	276	72	0	135	135	277	272		4.6	4.7	7.2	1.9	3.7	0.5	0	0.2	3.9	1.9	2.6		6.7	6.8	9.1	7.6	6.3	1.3	7.6	6.5	8.7	6.4	4
05:00	276	278	280	284	281	87	127	0	136	271	281		4.2	5	7.3	1.9	3.7	0.9	0.3	0	4.6	1.9	1.3		6.7	6.8	9.1	7.4	6.4	1.3	7.4	6.5	8.7	6.4	4.1
05:10	274	280	281	287	278	74	114	54	134	276	272		4.8	5.2	7.2	1.9	3.8	0.8	0.9	0.5	4.2	1.5	2.2		6.7	6.8	9	7.3	6.2	1.3	7.4	6.5	8.7	6.4	4.1
05:20	274	277	281	285	275	105	99	90	132	270	273		5	5.4	7.6	1.9	3.4	0.2	0.6	1.1	3.7	1.5	2.5		6.7	6.8	9	7	6.2	1.4	7.4	6.7	8.7	6.2	4.1
05:30	273	277	278	286	274	102	0	68	139	262	273		5.3	5.1	6.9	2.4	3.6	0.2	0	1.1	2.8	1	2.6		6.7	6.7	9	6.7	6.2	1.5	7.4	6.7	8.7	6.2	3.9
05:40	277	280	279	282	268	0	181	90	141	267	282		5	5.8	7.7	3.1	4.1	0	0.2	1.9	3.5	1.5	2		6.7	6.8	8.9	7.1	6.2	1.5	7.4	6.8	8.7	6.2	3.9
05:50	276	280	280	282	273	70	175	84	132	269	282		4.2	5.1	7.8	3.2	4.6	0.3	0.5	0.9	3.2	0.9	1.7		6.5	6.8	8.9	7.4	6.2	1.5	7.3	6.8	8.7	6.1	4
06:00	278	279	281	284	272	0	0	85	127	279	285		4.1	5.1	7.2	2.4	4.1	0	0	1.5	3.6	0.9	1.6		6.5	7	8.7	7	6.2	1.5	7.4	6.8	8.6	6.1	4.1
06:10	278	278	280	286	274	113	112	102	128	274	283		3.9	4.7	6.9	2.1	3.9	0.5	0.6	1.1	3.4	1.1	1.7		6.4	7	8.7	6.7	6.2	1.6	7.3	6.8	8.6	6.1	4.3
06:20	276	280	280	289	276	131	71	91	118	280	279		3.8	4.6	7.4	2.1	4.6	0.6	0.6	0.9	3.1	2	2.1		6.4	7	8.7	6.5	6.5	1.6	7.3	6.8	8.5	6.1	4.5
06:30	272	280	277	288	278	99	124	81	117	277	280		4.7	4	7.1	1.8	4.3	0.2	0.5	2	3.1	2.2	1.9		6.3	7	8.7	6.4	6.5	1.7	7.3	6.7	8.5	6.1	4.5
06:40	273	280	276	300	276	0	119	93	117	275	287		4.6	3.5	7.4	1.6	3.8	0	0.2	1.5	3.4	2.4	2.2		6.2	7	8.6	6.1	6.4	1.7	7.3	6.7	8.4	6.1	4.8
06:50	274	272	280	310	275	0	360	89	131	274	302		4.5	3.7	6.7	2	5	0	0.2	1.9	3.3	2.2	2.2		6.1	7	8.5	5.5	6.5	1.7	7.2	6.6	8.4	5.9	4.8
07:00	275	280	277	296	274	0	25	96	132	272	291		4.6	4	6.8	2.2	5.1	0	0.2	1.9	4.2	1.9	2.5		6.2	7.1	8.5	5.5	6.5	1.8	7.1	6.6	8.5	5.7	4.8
07:10	274	273	280	287	277	135	63	74	126	277	299		5	4.6	6.8	2.2	4.3	0.2	0.3	1.2	3.1	1.2	2.2		6.2	7.4	8.5	5.6	6.5	1.8	7.1	6.6	8.5	5.5	4.9
07:20	277	275	275	281	268	156	88	46	126	267	285		4.6	4.7	7.6	3.3	4.1	0.8	0.5	1.1	3.7	1.8	1.6		6.2	7.3	8.5	6.1	6.5	2	7.1	6.5	8.5	5.5	4.8
07:30	275	273	273	281	273	144	69	54	122	270	289		4.7	5.6	9	2.8	3.8	1.1	0.3	1	4.2	1.5	2.1		6.2	7.3	8.5	5.8	6.6	2	7	6.4	8.5	5.5	4.7
07:40	273	277	275	283	272	136	99	68	112	274	284		4.6	5	7.5	1.9	4.7	1.5	0.5	1.2	3.3	1.2	1.3		6.2	7.2	8.4	5.3	6.7	2	7	6.2	8.5	5.5	4.5
07:50	274	281	276	286	280	141	101	69	113	274	293		4.2	5	7.3	1.7	4.3	0.8	0.5	1.7	3.4	1.5	2.1		6.2	7.1	8.4	5	6.8	2.1	7	6.1	8.5	5.6	4.5
08:00	271	276	278	281	275	149	81	61	125	279	299		5.2	4.9	6.8	2.4	4.8	0.3	1	1.5	3.6	1.7	2.5		6.4	7.2	8.5	5.2	6.9	2.3	7	6.1	8.5	5.8	4.4
08:10	273	277	280	277	270	146	51	75	114	276	289		4.8	5.2	6.4	2.7	5.4	0.6	1	2	2.3	1.9	2.3		6.4	7.4	8.6	5.2	7	2.3	7.1	5.9	8.5	5.9	4.5
08:20	274	278	282	279	272	157	50	79	112	273	295		4.1	4.2	6.2	2.3	4.9	1.7	1.1	1.9	2.7	1.9	2.3		6.4	7.4	8.7	5.2	7	2.3	7.1	5.9	8.5	6.1	4.8
08:30	273	278	280	285	274	152	42	81	120	270	291		4.8	4.8	6.5	1.8	4.8	1.9	0.9	1.2	3	2.1	2.1		6.4	7.7	8.7	5.2	7.1	2.4	7.1	6.1	8.5	6.2	4.8
08:40	272	276	277	287	274	168	32	80	125	283	291		5.1	5	7.2	2.1	4.7	1.3	0.6	1.2	2.4	2.4	2.3		6.5	7.8	8.8	5.5	7.1	2.5	7.1	6.1	8.5	6.3	5.3
08:50	276	284	281	287	266	164	23	80	109	276	292		4.9	3.6	6.4	2.4	4.9	1.3	0.2	1.2	2.5	3.2	2.4		6.5	7.9	8.8	5.5	7.1	2.6	7.3	6.2	8.5	6.7	5.5
09:00	274	274	275	287	266	156	0	70	118	276	284		4.8	4.2	6.9	2.6	4.2	1.6	0	1.2	2.5	3.4	3.3		6.5	7.9	8.8	5.6	7.1	2.6	7.3	6.3	8.5	6.7	5.5
09:10	278	276	276	281	264	146	0	76	110	273	286		4.2	5.2	7.6	2.3	3.5	1.7	0	1.2	2	3.2	3.1		6.5	8	9	5.8	7.3	2.9	7.4	6.4	8.7	7	5.3
09:20	279	275	280	282	266	143	97	64	110	271	288		4	5.2	6.7	3	3.8	1	0.2	1.3	1.6	3.9	3.2		6.7	8.2	9	5.9	7.5	3	7.5	6.5	8.7	7.3	5.2
09:30	281	276	279	277	272	140	126	59	114	273	287		4.5	5.1	7.3	3.5	4.8	1.9	0.9	1.7	2.4	4.8	2.8		6.7	8.2	9.1	6.1	7.7	3.2	7.4	6.5	8.7	7.4	5.3
09:40	278	277	279	277	275	148	101	70	121	274	288		4.9	4.7	7.4	3.8	5.6	2.6	0.3	2	2.5	5.1	3.2		6.8	8.3	9.1	6.2	7.9	3.3	7.4	6.7	8.8	7.9	5.6
09:50	280	277	277	277	277	143	80	70	121	274	290		4.7	4.3	6.8	4.6	5.6	3	1.7	1.3	2	5.2	3.5		6.8	8.4	9.3	6.2	8.5	3.5	7.7	6.8	8.8	8	5.5
10:00	280	271	278	276	273	149	97	83	115	277	292		3.8	6.8	6.9	4.6	5.1	1.9	1.1	1.6	2.3	4.6	3.5		7	8.5	9.3	6.2	8.3	3.8	7.7	7	8.8	7.9	5.5
10:10	277	274	278	279	280	170	72	75	112	280	288		5.3	6.1	6.7	4	5.6	1.2	1.2	1.7	1.9	4.2	2.8		7.1	8.6	9.3	6.5	8.3	4.2	7.9	7.1	8.8	7.9	5.8
10:20	281	276	279	279	279	200	83	73	120	284	294		4.8	5.7	6.3	3.8	5.4	1.3	1.5	1.3	2.1	3.4	3.2		7.2	8.7	9.4	6.7	8.3	4.7	7.9	7.4	8.8	8.2	6.7
10:30	281	274	273	277	274	148	84	96	126	274	292		5.1	5.5	7.3	4	5.5	1.3	2.1	1.2	2.2	4.3	4.3		7.3	8.8	9.5	6.8	8.5	5.2	8	7.8	8.8	7.9	6.5
10:40	281	275	275	272	276	165	93	142	129	273	292		5.3	5.4	7	4.3	5.4	1.6	2.3	1.6	2	3.7	3.9		7.4	8.8	9.8	6.9	8.5	5.6	8.3	8.2	8.8	7.9	6.2
10:50	277	273	279	280	280	137	95	149	133	275	295		5.7	6.3	6.4	3.7	5.3	1.3	2.1	1.7	2.4	4.2	4.1		7.4	8.8	10.4	7	8.5	5.8	8.5	8.2	8.8	7.9	6.5
11:00	273	279	281	283	279	188	94	147	142	282	290		5.9	4.9	6.4	3.5	5	1.6	1.9	1.7	2	3.9	3.7		7.7	8.8	10.5	7.1	8.7	6.1	8.7	8.2	8.9	8.2	6.7
11:10	281	278	275	282	267	181	89	116	141	285	302		5	4.8	8.2	4.1	5.6	1.7	1.8	1.7	2	3.9	3.2		7.9	8.7	10.5	7.3	8.7	6.4	8.9	8.7	9	8	7.4
11:20	276	276	276	283	274	190	84	111	142	281	311		6.1	5	7.8	4.1	4.5	1.6	2	1.7	2.2	3.8	3.7		7.7	8.7	10.5	7.3	8.7	6.7	9.1	8.8	9	7.9	6.8
11:30	276	275	280	279	268	195	92	101	149	284	290		5.9	6.2	6.8	5.2	3.8	1.7	1.3	1.7	1.7	3.9	3.7		7.7	8.7	10.3	7.3	8.7	6.8	9.4	9.6	9.1	8	6.7
11:40	273	273	280	284	274	244	107	107	139	277	290		7.6	6.8	6.9	4.2	5.5	1.7	1.5	2.1	1.6	3	4.1		7.9	8.7	10.3	7.1	8.8	7	9.7	9.9	9.1	8.2	7
11:50	280	275	280	280	275	239	114	111	145	280	294		6.5	4.8	6.1	4.1	4.8	1.6	1.8	2.7	1.8	3.5	3.4		7.9	8.8	10.3	7	9	7	9.9	10.5	9.1	8.2	7.3
12:00	273	277	275	280	272	251	107	119	164	283	295		7.6	4.3	8.7	5.4	5.3	1.3	1.6	2.8	1.5	3.3	3.6		7.9	9	10.5	7	9	7.3	9.9	10.5	9.1	8	6.8
12:10	279	276	276	277	275	213	111	118	160	275	295		5.8	5.2	8	5	4.1	1.7	2	2.6	1	3	3.5		7.8	9.1	10.4	7.1	9	7.7	9.9	10.6	9.1	8.2	6.7
12:20	278	276	275	274	274	194	100	111	142	277	293		6	5.3	7.6	4.7	4.6	1.9	2.1	3.1	1.6	3.5	3.4		7.7	9.1	10.6	7.1	9.1	8.2	9.7	10.9	9.2	8.1	7.6
12:30	277	277	277	284	263	129	99	121	144	283	291		6	5	7.7	3.3	3.7	1.1	2.4	2.6	1.8	3.4	3.9		7.7	9.1	10.9	7	9.2	8.5	9.9	10.8	9.2	8.1	7.6
12:40	276	275	279	281	267	111	88	113	147	282	288		5.7	5.1	7.2	3.2	4.1	1.3	1.7	2.7	1.6	2.6	3.8		7.7	9.1	11.1	6.9	9.2	8.7	9.9	10.8	9.1	8.2	7.4
12:50	278	272	278	281	269	106	100	99	154	284	297		5	5.6	8.4	3.5	4.3	1.6	1.3	2.6	0.8	2.8	3.1		7.9	9.2	11.1	7.1	9.3	8.5	10	10.6	9.3	8.3	7.5
13:00	274	278	278	282	263	140	103	97	168	288	303		4.9	4.7	6.5	4	5.6	2.1	1.3	2.5	0.9	2.1	3.3		7.9	9.4	11.2	7.1	9.4	8.3	10	10.9	9.3	8.5	7.4
13:10	278	275	276	279	271	127	134	93	171	288	297		4.3	5.3	6.7	4.2	5.7	0.8	0.9	3.2	1	1.9	3.3		7.6	9.6	11.2	7.3	9.6	8.3	9.9	10.9	9.4	8.4	7.6
13:20	274	277	274	277	271	185	156	94	164	292	293		4.8	4.8	7.4	4.3	6	0.8	1	3	1.1	2	3.9		7.4	9.7	11.1	7.4	9.4	8.7	9.7	10.8	9.4	8.5	7.3
13:30	274	278	277	280	272	156	107	80	197	283	291		5.3	5.1	7.2	4.3	5.3	1	1	2.3	1	3.1	3.3		7.4	9.7	11.1	7.6	9.4	9	9.9	10.9	9.4	8.5	7
13:40	273	279	280	281	271	186	84	92	227	281	294		6.1	5.6	6.6	4	5.6	0.8	1.8	2.6	0.9	3	3.1		7.4	9.7	11.4	7.7	9.4	9.2	9.9	10.9	9.4	8.5	6.5
13:50	275	279	279	285	274	180	84	98	248	282	297		5.2	5.7	6.9	3.9	5.5	0.8	1.8	3.3	0.8	2.6	2.6		7.3	9.7	11.4	7.9	9.4	9.4	9.9	10.9	9.4	8.5	7
14:00	275	275	280	286	267	191	83	99	261	284	304		5.1	6.9	6.6	3.8	5.1	0.8	1.6	3.5	1.9	2.7	2.7		7.3	9.7	11.4	8.1	9.3	9.6	9.7	10.9	9.4	8.5	7.3
14:10	273	275	277	282	270	229	102	113	276	280	294		4.3	6.8	7	4.6	5.3	1.3	1.6	3.6	1.9	3.2	2.2		7.3	9.6	11.4	8.2	9.3	10	9.7	10.9	9.4	8.3	7
14:20	281	279	275	284	273	264	107	111	278	279	296		4.6	6.1	7.2	4.8	5.2	2.3	2.2	4.2	1.8	3.7	2		7.3	9.4	11.5	8.2	9.3	10.4	9.6	11	9.3	8.3	7
14:30	277	279	277	286	269	264	106	122	278	281	300		5.2	5.8	6.1	4.3	4.9	1.9	1.9	3.6	3	2.6	2.8		7.3	9.4	11.5	8	9.1	10.5	9.6	11.1	9.2	8.3	7.1
14:40	274	279	277	283	271	266	99	104	271	281	306		4.9	5.8	6.9	4.5	4.9	2.3	1.8	3.5	3.4	2.8	3		7.3	9.4	11.5	8.1	9.1	10.5	9.7	11.1	9.1	8.3	7.3
14:50	272	275	275	283	264	269	103	98	278	279	318		5.8	7.1	7.6	4.1	5.6	2.6	1.7	3.1	2.8	2.4	3.5		7.3	9.2	11.4	8.1	9.3	10.3	9.7	11.1	8.9	8.5	7.7
15:00	274	277	275	280	272	266	115	99	277	274	302		4.8	7.3	6.8	4.1	4.7	2.3	1.7	2.8	2.5	3.4	3.3		7.3	9	11.4	8.2	9.3	10.5	9.6	11.1	8.8	9.1	7.7
15:10	275	277	275	277	268	269	109	94	272	283	295		4	6.7	7.6	5.5	5.1	2.5	2.1	2.8	2.3	2.7	3.5		7.3	8.7	11.2	8.5	9.2	10.5	9.6	11.1	8.8	9.1	7.3
15:20	275	277	276	274	267	277	103	86	278	278	292		3.7	6.6	8.4	6.8	4.6	3	2	2.4	2.3	3.4	3.2		7.3	8.5	11.1	8.5	9.3	10.3	9.4	11.1	8.8	9.4	7
15:30	277	276	279	275	263	277	101	98	273	281	288		4	4.9	7.1	7.1	4.9	2.5	1.8	2.8	1.5	3.6	2.7		7.3	8.5	11.1	8.5	9.3	10.2	9.4	10.9	8.8	8.7	7.3
15:40	273	276	280	276	264	276	94	101	263	283	285		4.5	5.5	5.8	5.4	4.7	2.1	1.6	3.2	2	2.3	3.1		7.3	8.7	11.1	8.6	9.1	10.3	9.4	10.7	8.8	8.6	7.4
15:50	276	275	281	277	270	259	108	98	268	278	283		4.2	6.2	5.8	5	3.7	1.7	1.3	2.8	1.9	2.4	2.8		7.3	8.8	10.9	8.7	9.1	10.5	9.3	10.6	8.8	8.5	7
16:00	275	278	281	270	259	263	95	91	268	277	285		4.8	6.4	4.6	4.5	4.2	1.7	1.6	3	2.3	3	3		7.3	8.8	10.8	8.6	9.1	10.5	9.1	10.5	8.5	8.3	6.7
16:10	277	277	279	276	265	245	65	94	253	286	287		3.5	6	5.2	3.5	4.1	1.2	1.5	2.6	3.2	2.4	2.6		7.3	8.8	10.6	8.5	9.2	10.4	9	10.4	8.2	8.2	6.5
16:20	274	274	280	276	270	242	101	87	262	276	289		4.3	7	4.6	4.1	3.6	1	1.5	2.7	3.2	2.1	2.1		7.3	8.7	10.5	8.7	9.3	10.3	8.7	10.2	8	8.2	6.4
16:30	275	279	277	279	257	206	105	87	269	275	294		3.6	6.4	5.2	3.8	3.1	1.5	1.6	2.7	3.2	2.5	1.9		7.3	8.7	10.3	8.5	9.1	10.3	8.3	10	7.9	8.2	6.4
16:40	274	275	281	275	265	213	95	92	279	280	292		3.3	6.9	5.4	4.2	3	1.6	1.5	2.4	4.3	2.1	1.5		7.1	8.7	10.3	8.3	9	10.3	8.2	9.9	7.9	8	6.1
16:50	275	277	280	275	261	207	109	83	275	284	303		2.8	6.8	5.3	3.8	3.6	1	1.2	3.2	5.1	1.9	1.3		7.1	8.8	10.3	8.3	9	10.1	7.9	9.9	7.7	7.9	5.9
17:00	274	276	285	270	257	194	81	83	277	279	294		3.1	7.3	4.8	3.7	3.6	1.3	1.1	2.7	5.7	2.3	1.2		7.1	8.7	10.2	8.1	8.8	10	7.6	9.6	7.6	7.8	5.8
17:10	272	275	276	270	259	178	74	86	275	275	287		3.4	8.1	5.8	3.1	3.4	1.3	1.3	2.5	5.5	2.3	1.3		7.1	8.8	10.3	8	8.7	10	7.4	9.6	7.5	7.7	5.5
17:20	274	275	276	275	264	184	82	78	276	279	286		3.4	7.7	5.1	3.1	3.4	1.5	1.5	1.9	4.7	2.5	0.9		7.1	9	10.2	7.9	8.7	9.9	7.3	9.4	7.4	7.7	5
17:30	274	277	278	269	264	182	76	74	275	280	281		3.3	6.6	5.1	2.5	3.5	1.3	1.8	1.2	4.8	1.9	0.9		7.1	9	10.2	7.9	8.7	9.9	7.1	9.3	7.3	7.6	4.7
17:40	275	277	277	261	262	181	71	73	276	283	281		3.1	6.7	5.4	3	3.4	1.1	1.6	1	4.9	1.8	0.8		7.1	9	10.2	7.9	8.7	9.7	7.1	9.1	7.3	7.6	4.2
17:50	270	277	279	264	268	178	69	82	272	279	269		3.7	7.6	4.3	3.2	2.7	1.5	1.8	1.3	5.3	1.9	1		7.1	8.8	10.3	7.9	8.7	9.7	7	9	7.2	7.4	3.8
18:00	272	275	278	273	254	183	70	71	275	277	252		4.5	8	3.7	3.7	3.8	1.2	1.6	1.5	3.3	1.9	0.2		7.1	8.7	10	8	8.5	9.6	6.8	9	7	7.3	3.2
18:10	274	276	276	270	265	175	74	77	275	275	244		4.5	8	4.1	2.8	2.6	1.6	1.5	1.2	3	1.9	0.3		7.1	8.5	10.2	7.9	8.3	9.6	6.7	9	7	7.2	2.7
18:20	271	273	276	269	262	199	67	77	259	278	0		4	7.5	4	2.5	2.8	2.4	1.3	1.1	2.4	1.5	0		7.1	8.3	10.2	7.9	8.2	9.6	6.7	9	6.8	7.1	2.4
18:30	277	274	282	261	268	207	69	77	259	273	0		4.2	7.5	3.3	2.3	3.2	2.1	0.9	1.6	2.8	2.1	0		7	8.3	10	7.7	8.2	9.4	6.6	8.8	6.7	7.1	2.1
18:40	273	278	273	253	270	226	81	76	273	273	0		4.6	6.7	3.5	2.2	2.6	1.6	0.9	1.6	2.7	2	0		7	8.4	9.7	7.5	8.2	9.3	6.6	8.8	6.7	7	2
18:50	271	275	273	252	269	225	87	73	270	274	184		4.1	7.2	3.6	2.5	2.6	1.6	0.6	1.7	3.1	1.3	0.2		7	8.5	9.7	7.4	8.2	9.1	6.6	8.9	6.5	6.8	1.7
19:00	273	278	273	262	270	226	109	73	269	274	0		3.5	8.2	3.9	2.3	2.6	1.6	0.9	1.6	2.7	2.6	0		7	8.5	9.7	7.4	8.2	9	6.5	8.8	6.5	6.8	1.8
19:10	279	275	275	268	270	219	90	70	271	271	0		3.1	7.2	3.3	2.5	2.6	1.8	1.1	1.9	2.6	3	0		7	8.5	9.6	7.4	8.3	8.8	6.5	8.9	6.5	6.8	1.8
19:20	274	276	282	275	268	249	40	71	272	278	0		2.8	7.9	2.2	2.8	1.8	1.6	0.5	1.9	2.8	2.3	0		6.8	8.4	9.3	7.6	8.2	8.8	6.7	8.8	6.5	6.8	1.5
19:30	266	274	284	276	286	248	45	76	268	273	0		2.5	8	1.9	2.8	2.4	1.2	0.5	2	2.6	2.6	0		6.8	8.3	8.8	7.4	8.2	8.8	6.7	9	6.4	6.8	1.2
19:40	267	272	279	276	301	231	42	79	272	278	0		2.7	8	2.1	2.4	2.8	1.5	0.2	2.2	3	2.3	0		6.8	8.3	8.8	7.4	7.4	8.8	6.7	9.1	6.4	6.8	1
19:50	268	275	286	270	331	232	0	79	279	282	0		2.1	7.6	1.5	2.8	1.9	1.7	0	2.6	2.7	2.3	0		6.8	8	8.3	7.6	6	9	6.7	9.3	6.4	6.7	0.9
20:00	269	275	281	271	310	250	8	82	279	282	0		2.3	6.6	1.7	3.2	1.7	1.3	0.3	2.7	3.3	2.2	0		6.7	7.9	8.2	7.6	5	8.8	6.7	9.4	6.3	6.4	0.7
20:10	277	275	280	272	288	256	52	81	279	281	326		2.5	7.1	2.3	3.7	2	1.7	0.6	2.7	3.1	1.8	0.3		6.4	7.9	8.3	7.6	4.1	9	6.7	9.4	6.3	6.1	0.6
20:20	273	276	274	276	296	254	66	81	278	280	287		2.8	6.5	3.4	3.7	2.2	1.3	0.9	2.6	3.4	2.4	0.2		6.4	7.9	8.8	7.6	3.7	8.8	6.7	9.4	6.4	6.1	0.5
20:30	273	273	282	275	312	265	5	85	278	282	0		2.6	6.6	2.4	3.4	1.1	1.6	0.2	2	3.2	2.3	0		6.2	8	8.7	7.7	3.5	8.8	6.7	9.3	6.4	5.9	0.2
20:40	275	276	279	274	283	288	141	102	277	282	286		3.1	6.1	2.4	4	1.8	0.6	0.2	3	3.2	2.3	0.5		6.1	8.2	8.7	7.9	3.2	8.8	6.6	9.3	6.2	5.8	-0.1
20:50	274	275	275	276	290	269	272	103	279	273	307		3.2	7.3	2.6	3.6	1.9	1.2	0.2	2.5	3	2.6	0.5		6.1	8.3	8.7	7.9	3	8.8	6.5	9.3	6.3	5.9	0
21:00	277	275	271	275	294	264	267	113	271	279	0		3.2	7.1	2.2	4	1	1.5	0.6	3.1	2.8	2.5	0		6.4	8.3	8.3	8	2.7	9	6.4	9.3	6.2	5.9	-0.2
21:10	274	274	263	276	312	255	321	109	279	285	0		3.3	7.2	1.6	4	1.1	1.6	0.5	3.3	2.6	2.1	0		6.4	8.3	8.2	8	2.6	9	6.4	9.2	6.4	6.1	-0.5
21:20	271	273	265	275	308	262	333	117	274	286	0		3.6	7	2.2	4.6	1.2	1.3	0.2	3.4	2.5	2.1	0		6.5	8.4	8.5	8.2	2.4	9	6.4	9.3	6.4	6.1	-0.7
21:30	272	273	260	277	299	253	291	116	276	290	152		3.3	7.5	1.8	4	1	1.1	0.9	3.3	3	1.9	0.2		6.5	8.5	8.3	8.2	2.4	9.1	6.4	9.4	6.4	6.1	-0.9
21:40	271	274	256	278	283	262	235	114	275	284	108		3	8.2	1	3.5	0.6	0.9	1	3.6	3.6	1.9	0.2		6.5	8.5	7.9	8	2.3	9	6.4	9.4	6.7	6	-1.2
21:50	274	275	255	274	277	276	241	117	279	287	110		2.5	7.1	1.9	3.5	0.8	0.8	0.8	3.8	3.9	1.7	0.2		6.5	8.5	8.2	8	2.3	8.9	6.4	9.7	6.7	5.9	-1.4
22:00	273	275	272	274	286	244	293	126	275	290	156		2.3	7.5	1.1	3.4	0.8	1.3	1	3.9	5	1.5	0.3		6.5	8.8	7.9	8	2.3	8.8	6.4	10	6.8	5.8	-1.5
22:10	273	278	269	276	286	252	320	124	276	285	174		2	7	1.2	3.6	0.6	1.1	1	3.9	4	1.5	0.2		6.5	8.8	7.6	8	2.3	8.8	6.4	10	6.7	5.6	-1.5
22:20	271	274	287	278	284	243	305	131	271	285	0		3.1	7	2.3	3.4	0.8	1.2	0.9	5.3	4	1.8	0		6.7	8.8	8.3	8	2.2	8.8	6.4	10.2	6.7	5.6	-1.7
22:30	278	277	288	276	279	259	0	131	276	287	278		2.6	7.1	2.3	3	0.3	1.6	0	5.1	3	1.8	0.2		6.7	8.8	8.6	8	2	9	6.4	10.2	6.7	5.6	-1.8
22:40	275	278	287	272	280	252	226	132	278	286	301		3	7	2.6	3.3	0.5	1.1	0.3	4.6	3.3	1.3	0.2		6.7	9	8.7	7.9	2	9	6.4	10	6.7	5.6	-1.7
22:50	273	277	284	270	269	248	0	128	276	277	0		3.2	6.7	3.3	2.8	0.9	1.6	0	4.7	3.4	1.7	0		6.8	9	8.8	7.9	2	9.1	6.3	9.7	6.7	5.6	-1.7
23:00	277	279	275	270	281	255	308	119	273	284	0		3	7	4.3	3	0.9	1.6	0.2	4	4.7	2	0		6.8	9	9.3	7.9	2	9.1	6.2	9.6	6.7	5.6	-1.9
23:10	275	277	278	270	288	249	0	127	272	282	283		3.4	7.6	4.6	2.5	0.5	1.6	0	3.9	5.5	2.6	0.2		6.8	9.1	9.3	7.9	1.9	9.1	6.2	9.4	6.8	5.6	-1.9
23:20	275	275	274	269	278	252	104	131	278	284	297		2.8	7.3	4.3	2.8	0.2	2.3	0.3	3.9	4.1	2.5	0.9		6.8	9.1	9.3	7.9	1.8	9.3	6.2	9.4	6.8	5.6	-1.6
23:30	274	279	280	271	291	261	137	127	273	291	305		3.2	6.9	4.6	2.8	0.5	1.8	0.2	4.1	4.3	2.2	0.8		6.7	9	9.4	7.9	1.8	9.1	6.2	9.4	6.8	5.6	-1.6
23:40	274	279	274	276	288	271	0	121	273	292	291		3.6	7.1	5.1	2.6	0.2	1.7	0	4.5	4.3	1.9	0.5		6.7	9	9.6	7.8	1.8	9.1	6.2	9.3	6.8	5.6	-1.5
23:50	275	279	275	277	239	248	157	122	274	295	0		4	6.7	5.8	2.8	0.2	1.9	0.2	4.7	3.2	1.6	0		6.7	9.1	9.7	7.7	1.8	9.1	6.2	9.2	6.7	5.6	-1.8

## Sheet: 2-B2VMEZ01
	Wind Direction												Wind Speed												Average Temperature/Hour
	Date
Time	2024-02-03	2024-02-04	2024-02-05	2024-02-06	2024-02-07	2024-02-08	2024-02-09	2024-02-10	2024-02-11	2024-02-12	2024-02-13		2024-02-03	2024-02-04	2024-02-05	2024-02-06	2024-02-07	2024-02-08	2024-02-09	2024-02-10	2024-02-11	2024-02-12	2024-02-13		2024-02-03	2024-02-04	2024-02-05	2024-02-06	2024-02-07	2024-02-08	2024-02-09	2024-02-10	2024-02-11	2024-02-12	2024-02-13
00:00	296	280	284	279	249	281	183	68	123	277	294		3.2	3	5.7	1.8	1.9	1.3	1.2	0.3	3.5	2	2.4		0	0	0	0	0	0	0	0	0	0	0
00:10	302	283	283	298	248	282	195	0	125	273	298		2.8	3.4	5.8	1.3	1.8	1.4	1.6	0	3.9	2.2	2.1		4.6	6	8.2	4.9	7.1	0.7	7.2	5.6	9	5.9	4.5
00:20	304	287	281	296	255	283	199	0	113	275	295		3.1	3.7	5	0.9	2	0.9	1.4	0	2.8	2.1	1.9		4.4	6	8.1	4.7	6.9	0.8	7.6	5.5	9	5.9	4.5
00:30	302	281	279	299	246	290	235	82	118	273	284		3.4	3.7	5.5	0.6	1.9	1.4	0.6	0.5	3.6	2.3	1.5		4.3	6	8.1	4.6	6.8	0.8	7.7	5.4	8.9	5.8	4.5
00:40	298	284	284	323	260	291	22	94	120	273	288		3.2	3.6	5.9	0.1	1.7	1.2	0.3	0.3	4.3	2.2	1.7		4.7	6	8.1	4.3	6.9	0.7	7.2	5.2	8.9	5.8	4.4
00:50	295	286	282	338	262	290	52	32	127	271	292		3.4	3.2	5.3	0.1	1.9	0.9	0.3	0.3	4	2.2	1.9		4.9	6	8.2	4.2	6.9	0.6	7	5.3	8.9	5.8	4.4
01:00	298	290	284	342	263	290	99	0	118	274	295		3.5	3.2	5	0.3	2.1	0.6	1.3	0	3.6	2.1	2		5.1	6	8.2	4.3	7	0.6	6.8	5.4	8.9	5.8	4.4
01:10	300	289	279	287	249	293	129	0	125	277	302		3.6	3.1	4.6	1.5	1.7	0.6	1.4	0	3.5	2	2.7		5.2	6	8.1	4.5	7.1	0.5	6.6	5.4	8.8	5.8	4.2
01:20	304	277	280	288	247	281	143	0	123	278	295		3.9	2.5	5.1	2.1	1.8	0.5	1	0	3.5	1.9	2.4		5.4	6	8.1	4.9	6.8	0.6	6.8	5.4	8.7	5.8	4.3
01:30	300	282	285	301	247	280	120	0	122	276	288		3.8	3.2	4.9	2.4	1.7	0.5	0.9	0	3.9	2	2		5.5	6.1	8.1	6.3	6.8	0.6	6.8	5.3	8.6	5.8	4.4
01:40	299	278	285	294	237	282	121	0	122	276	288		3.9	3	4.8	2.4	1.9	0.5	1	0	4.2	2.5	2		5.6	6.1	8.1	6.8	6.7	0.6	6.8	5.2	8.5	5.7	4.4
01:50	300	279	286	300	251	281	105	73	120	280	290		4	2.5	5.1	2.2	1.9	0.8	0.6	0.1	3.8	2.1	2.3		5.8	6.2	8.2	7.2	6.7	0.6	6.6	5.2	8.5	5.8	4.5
02:00	297	284	284	292	249	278	117	115	125	276	287		3.9	3.3	5	1.8	2.1	0.5	0.6	0.3	4.1	2.5	2.4		5.8	6.2	8.2	7.2	6.7	0.6	6.5	5.3	8.4	5.9	4.5
02:10	292	278	286	277	252	282	97	125	125	281	291		4.1	3	5.1	1	2.1	0.4	0.3	1.2	4.6	2.2	2.5		6	6.3	8.3	7	6.8	0.6	6.4	5.4	8.4	5.9	4.6
02:20	294	279	282	264	260	275	55	136	123	277	291		4.2	3	5.7	0.9	1.7	0.4	0.3	1	4	2	2.1		6	6.2	8.4	6.5	6.8	0.5	6	6.4	8.4	5.9	4.6
02:30	296	284	284	272	248	283	48	117	123	278	291		4.4	3	5	0.3	1.9	0.8	0.1	1.5	4.2	2	2.5		6	6.1	8.4	6	6.7	0.5	5.9	6.6	8.4	5.8	4.6
02:40	297	286	283	301	259	286	145	103	123	279	299		4.7	2.3	5.5	0.1	2.1	0.5	0.5	0.9	4.3	2.1	2.4		6	6.2	8.3	5.5	6.8	0.4	5.8	6.9	8.4	5.7	4.6
02:50	295	278	281	0	251	288	65	156	123	281	298		4.1	2.3	4.7	0	2	0.6	0.3	0.9	3.8	1.8	2.3		6	6.2	8.4	5.2	6.9	0.4	5.8	6.9	8.4	5.7	4.6
03:00	297	279	285	0	262	302	122	157	130	282	287		4.3	2.3	4.1	0	2.2	0.5	0.3	0.8	3.9	2.2	2		6	6.3	8.1	4.7	6.8	0.4	5.8	7	8.4	5.6	4.6
03:10	299	287	284	0	263	336	0	158	128	280	294		4.6	2.2	5.4	0	2.6	0.5	0	0.9	4.5	1.8	2.4		6	6.3	8.1	4.1	6.8	0.4	5.9	6.9	8.3	5.7	4.6
03:20	303	289	285	0	261	0	94	91	129	284	293		4.4	2.2	5.4	0	2.7	0	0.3	0.4	4	1.7	2.1		6	6.3	8.2	3.7	6.9	0.4	5.8	6.9	8.4	5.7	4.6
03:30	300	292	283	0	258	40	127	109	132	282	291		5	1.8	4.7	0	2.4	0.3	0.5	0.4	4.1	2	2.2		5.9	6.4	8.1	3.4	6.8	0.4	5.7	6.8	8.3	5.8	4.5
03:40	296	283	284	271	257	349	157	191	132	274	288		4.6	2.6	4.9	0.3	2.7	0.1	0.8	0.9	4.1	1.9	2.4		5.9	6.4	8.1	3	6.8	0.4	5.6	6.7	8.3	5.9	4.4
03:50	296	286	286	0	261	323	41	129	129	276	298		4.3	3.4	5.3	0	2.8	0.5	0.1	0.8	3.8	2.3	2.3		5.9	6.5	8.2	2.8	6.8	0.5	6.1	6.7	8.3	5.9	4.3
04:00	297	287	284	0	260	315	33	35	134	269	300		3.8	4	5.3	0	3.5	0.6	0.1	0.4	3.7	2.4	2.1		5.9	6.4	8.3	2.2	6.7	0.5	5.6	6.6	8.3	5.8	4.1
04:10	303	289	288	0	261	314	106	110	132	275	299		4.2	3.9	5.1	0	2.5	0.3	0.6	1	3.6	2	1.9		5.9	6.3	8.3	1.7	6.7	0.5	5.4	6.4	8.3	5.7	4.1
04:20	300	293	289	0	254	334	120	123	129	278	304		4.4	3.3	5.1	0	2.5	0.4	1	1.8	3.8	2.1	1.8		6	6.1	8.3	1.3	6.5	0.5	5.9	6.3	8.3	5.8	3.9
04:30	298	289	287	0	253	0	150	126	133	268	296		4.6	4	5.8	0	2.3	0	1.2	2.3	3.7	1.9	2		6	6	8.4	1.1	6.4	0.5	6.1	6.6	8.3	5.9	3.6
04:40	294	291	286	84	248	0	212	130	132	268	299		4.4	4.1	5.6	0.1	2.7	0	0.3	2	3.2	2.1	1.8		6.1	6	8.5	0.9	6.3	0.5	6.3	6.6	8.3	5.9	3.5
04:50	290	289	291	83	250	0	350	113	128	272	298		4.4	3.2	6.2	0.4	2.4	0	0.1	1.5	3.6	1.8	1.8		6	5.9	8.5	0.9	6.4	0.5	5.9	6.5	8.3	5.9	3.3
05:00	289	290	285	127	252	131	0	98	134	271	291		4.6	3.5	5.7	0.3	2.6	0.4	0	0.6	3.5	1.4	1.6		6	5.8	8.5	0.6	6.2	0.5	5.9	6.4	8.3	5.9	3.3
05:10	289	290	288	24	251	84	128	102	133	271	298		4.6	4.4	6	0.1	2.4	0.5	0.6	1.4	3.6	1.5	1.7		6.1	6	8.4	0.3	6.2	0.5	5.8	6.2	8.3	5.8	3.3
05:20	285	287	288	0	254	0	123	112	132	276	295		4	3.8	6.2	0	2.4	0	0.9	1.7	3.5	2	2		6.1	6.1	8.5	0.2	6.2	0.6	5.8	6.2	8.3	5.8	3.3
05:30	283	289	286	103	256	302	140	107	128	291	289		3.4	4.2	6	0.4	2.3	0.1	0.9	1.7	2.8	1.6	1.9		6.1	6	8.5	0.1	6.1	0.6	5.6	6.2	8.3	5.9	3.5
05:40	282	292	286	95	252	134	128	109	131	281	296		3.6	4.6	5.7	0.4	2.6	0.6	0.9	2.1	2.7	1.5	2.1		6.1	6.1	8.4	0	6	0.7	5.9	6.3	8.2	5.8	3.6
05:50	283	282	287	37	275	127	100	98	133	281	294		3.5	4	5.9	0.1	2.1	0.9	0.5	1.9	2.7	1.7	2.1		6.1	6.1	8.3	-0.2	6	0.6	6	6.2	8.1	5.8	3.6
06:00	285	283	292	77	248	144	111	102	130	286	297		3.9	4.3	6.7	0.1	1.7	1.2	1	1.3	2.5	1.7	2.2		6.1	6.1	8.3	-0.3	5.8	0.7	5.7	6.1	8	5.9	3.6
06:10	282	288	289	58	253	131	0	104	135	278	297		3.4	4.1	7	0.1	2.1	0.8	0	1.3	2.6	1.5	3		6.1	6.3	8.2	-0.5	5.7	0.6	5.7	6.1	8	5.9	3.7
06:20	285	288	289	0	261	136	122	98	132	279	293		3.7	3.7	6.5	0	2.5	1.2	0.4	0.6	2.6	1.3	2.8		6	6.2	8.2	-0.6	5.7	0.6	5.8	6.1	8	5.9	3.9
06:30	282	285	291	0	267	123	142	105	124	271	292		3.6	2.8	6.3	0	2.3	1.3	0.8	1	3.3	1.8	3		6.1	6	8.1	-0.5	5.7	0.7	5.9	6.1	8	5.9	4.1
06:40	285	286	288	308	262	122	136	106	125	269	299		3.6	2.7	6.6	0.1	2.7	0.6	0.6	1.4	3.5	1.5	3.2		6.1	5.9	8.1	-0.5	5.7	0.7	6	6	8	5.8	4.2
06:50	284	284	286	295	270	120	141	97	128	263	302		3.6	3.2	6.2	0.3	3.5	1.2	0.6	1.3	3.2	2	3.3		6	6	8.1	-0.1	5.8	0.7	6	6	7.9	5.8	4.2
07:00	283	287	286	292	264	126	73	109	131	268	302		3.2	2.8	5.9	0.6	3.5	0.9	0.1	1	3.6	2.6	3.3		6	6.1	7.9	-0.2	5.9	0.7	6.1	5.9	8	5.8	4.3
07:10	284	294	285	258	270	124	0	91	130	286	304		3.6	2.7	6.1	1	3.3	1	0	0.6	3.2	2.1	3.6		5.9	6.1	7.9	-0.5	6.1	0.7	6	5.9	8	5.9	4.3
07:20	286	286	286	296	270	112	143	88	129	295	308		3.2	2.7	6.3	0.5	3.5	1	0.1	0.4	3.5	1.9	4		6	6.2	7.9	1	6.1	0.7	5.8	5.9	8	5.9	4.2
07:30	284	291	286	298	263	105	177	39	131	302	302		3	3.5	6.1	1.2	3.2	0.9	0.3	0.1	3.1	1.5	3.6		5.9	6.4	8	-0.3	6.2	0.7	5.9	5.9	8.1	5.8	4.2
07:40	286	293	284	291	269	120	140	31	122	283	294		3	3.8	5.6	1.4	3	1.4	0.8	0.1	3	1.6	3.1		5.9	6.4	7.9	-0.1	6.3	0.8	5.9	5.8	8	5.8	4.1
07:50	288	291	286	280	266	120	124	59	132	286	293		3	3.5	6.5	1.9	2.8	1.5	1.6	0.6	3.3	2.1	2.6		5.9	6.4	7.9	1.4	6.4	0.8	5.9	5.7	8	5.7	4
08:00	288	287	284	267	270	124	129	75	129	277	295		2.7	3.8	6.2	2.3	2.8	1.6	1.5	0.4	3.5	1.5	3.2		5.9	6.5	8	2.9	6.4	0.8	6.1	5.6	8.1	5.6	4
08:10	288	295	285	271	268	125	130	35	127	294	296		3.1	3.8	6.2	1.7	2.4	1.8	1.2	0.4	4	1.7	3.3		5.9	6.5	8	3.6	6.4	0.9	6.2	5.4	8.1	5.6	4.1
08:20	294	285	284	274	267	127	119	0	126	284	294		2.8	3.2	6.3	1.6	3.8	1.9	0.9	0	3.9	1.7	3.3		5.9	6.6	8	3.8	6.4	0.9	6.2	5.5	8.1	5.7	4.1
08:30	290	282	283	285	271	130	124	12	130	300	293		3	3.6	6.2	2.3	3.7	1.7	1.2	0.1	3.2	1.6	3.2		5.9	6.7	8.1	3.8	6.6	0.9	6.3	5.6	8.1	5.8	4.1
08:40	294	281	283	289	271	130	124	0	128	292	296		2.8	4	5.8	3.1	3.5	1.5	0.9	0	3.3	1.9	3.3		5.9	6.9	8.2	3.9	6.7	1	6.3	5.8	8.1	5.9	4.1
08:50	287	281	279	290	259	130	131	0	128	279	300		2.8	3.2	4.8	3.6	3.7	1.7	0.9	0	3	1.8	3.5		5.9	7	8.2	4.2	6.7	1	6.4	5.8	8.1	6	4.5
09:00	287	289	282	293	266	128	131	189	130	282	305		3.2	2.8	5.7	3.7	2.8	1.9	0.8	0.5	2.8	2.1	4		5.9	7.1	8.3	4.4	6.8	1.1	6.5	6	8	6.1	5.1
09:10	288	287	281	294	263	137	143	172	133	280	321		3	2.6	5.6	3.7	3.3	1.7	0.5	0.9	3	2.2	3.6		6	7.1	8.4	4.7	6.9	1.1	6.6	6.1	8.1	6.2	4.7
09:20	300	285	286	293	264	139	328	81	130	273	304		3.3	2.2	5.3	3.6	4	1.7	0.1	0.9	2.4	2.4	3.9		5.9	7.1	8.5	5	7	1.2	6.7	6.1	8	6.5	4.3
09:30	291	279	285	288	257	133	317	84	130	274	302		3.1	3.4	5.8	2.6	2.7	1.6	0.5	0.9	2.6	2.3	5.1		6	7.3	8.6	5.2	7.1	1.4	6.8	6.3	8.1	6.8	4.5
09:40	277	281	281	292	259	137	0	69	128	281	302		2.6	3.8	5.4	2.6	3.7	2.1	0	1.3	2.7	2.3	4.7		6	7.5	8.7	5.3	7.3	1.6	6.8	6.5	8	6.9	4.6
09:50	276	284	282	286	265	137	0	115	129	286	299		2.8	3.3	5.7	3.3	4.3	1.6	0	0.9	3.4	3.2	5.5		6.1	7.7	8.8	5.5	7.4	1.7	6.9	6.7	8.1	7	5.2
10:00	273	285	284	293	263	137	65	113	128	285	296		3.5	4.9	5.5	3.3	3.5	2	0.3	0.6	3.5	3.3	5.9		6.2	7.8	8.8	5.6	7.6	2	7.1	7.1	8.1	7	5.5
10:10	277	288	279	296	260	140	14	117	128	289	298		3.4	4.9	5.6	3.9	4.2	2.1	0.1	0.9	2.7	3.5	5.7		6.3	8.1	8.8	5.6	7.8	2	7.1	7.6	8	7.4	5.3
10:20	280	286	277	292	262	133	102	161	125	276	303		3.7	4.8	5.9	3	3.3	2	0.4	0.9	3	3.5	4.9		6.3	8.3	8.9	5.7	7.8	2.2	7.2	8.4	8	7.7	5
10:30	279	284	280	295	264	121	128	118	129	274	293		3.7	4.6	5.7	4.1	4.3	1.5	1.4	1.6	2	3.1	5		6.5	8.5	9	5.9	7.9	2.5	7.3	8.8	8	7.9	5.5
10:40	278	277	282	292	265	127	94	136	118	292	294		4	5	4.9	3.5	4	1.4	0.8	1.9	2	3.8	4		6.6	8.5	9.1	6	7.8	2.7	7.6	8.9	8.1	8.4	5.6
10:50	276	278	279	297	266	124	106	124	135	275	295		3.8	4.3	4.4	4.6	4	1.6	1	2.3	2.4	3.6	4.6		6.7	8.6	9.2	6.1	7.8	2.8	7.7	8.9	8.1	8	5.7
11:00	279	282	279	294	269	136	114	137	129	276	297		3.7	4.3	4.3	5.1	4.4	1.5	1.7	2.2	1.8	3.4	4.9		6.7	8.7	9.3	6.1	7.9	2.9	7.7	9.1	8.1	7.6	5.8
11:10	283	278	281	288	261	127	122	115	120	286	300		4.3	4.1	5.9	4.6	3.2	1.6	1.6	2.3	1.8	3.5	5.5		6.8	8.8	9.6	6	8.1	3.4	7.8	8.9	8.1	8	5.8
11:20	284	282	281	285	270	122	135	101	120	287	289		3.7	4	4.6	3.9	3.5	1.8	1.4	2	1.6	4.2	4.9		6.9	8.7	9.5	6.2	8.1	3.7	8	8.7	8.1	7.8	5.7
11:30	280	282	285	288	272	123	134	104	130	290	295		3.9	4.8	5.5	4.3	3.1	1.5	1.5	2	1.9	3.8	4.9		7	8.6	9.6	6.3	8.2	3.7	8.2	9	8.1	7.7	6.2
11:40	276	282	279	287	268	120	136	117	135	279	294		4	4.9	5.9	5.4	4	1.5	1.4	2	1.8	3.8	4.9		7	8.8	9.7	6.3	8.4	4	8.3	9	8.2	8.2	6.4
11:50	280	279	285	279	270	123	133	102	131	286	299		4.4	4.5	5.7	4.8	3.8	1.8	1	1.8	1.8	3.5	4.9		7.1	8.9	9.8	6.6	8.6	4.2	8.5	9.3	8.2	8.4	6.1
12:00	284	283	281	283	265	112	130	99	137	296	308		3.8	3.7	5.6	5.7	3.5	1.5	1.2	2.2	1.4	4.1	5.1		7.2	8.9	9.8	6.9	8.7	4.4	8.7	9.7	8.3	8	5.8
12:10	280	280	276	289	269	110	144	108	138	287	301		4.2	3.9	5.6	5.4	4	1.7	1.7	2.3	1.5	2.7	4.9		7.2	9	9.8	6.6	8.8	4.5	8.8	9.7	8.4	7.8	5.7
12:20	285	282	277	288	265	124	138	134	143	294	306		3.9	4.3	4.9	4.8	4.2	1.7	1.8	2.2	1.5	3.7	4.3		7.2	9	9.8	6.5	9	4.4	8.7	10	8.4	7.8	4.9
12:30	278	283	280	287	265	114	137	106	136	292	301		4.2	4.7	5.4	5.1	4.6	1.9	1.5	2.7	1.6	3.1	3.9		7.4	8.9	9.8	6.5	9.2	4.6	8.6	10	8.4	7.6	5.3
12:40	274	278	282	282	264	110	153	109	129	291	302		4.2	4.8	5	4.6	4.6	1.6	1.7	3.2	1.3	3.3	4.8		7.2	9	9.9	6.4	9.1	4.9	8.7	10	8.4	7.7	6.3
12:50	285	276	279	277	262	108	143	127	142	286	303		4.2	5.1	4.4	4.7	4.7	1.8	1.9	2.7	1.6	2.8	5.4		7.1	9.1	9.8	6.3	9.3	5.2	8.6	9.9	8.4	7.8	5.8
13:00	283	282	284	283	270	115	139	124	150	274	299		3.7	5.1	4.2	4.2	5.6	1.8	2.1	2.5	0.9	3.2	4.6		7.1	9.1	9.9	6.3	9.7	5.2	8.4	10	8.4	8.1	5.6
13:10	283	282	280	285	270	104	122	107	132	275	293		4	4.3	4.6	5	4.4	1	1.4	2.6	1	3	4.2		7.1	9.1	10	6.5	9.6	5.2	8.3	9.9	8.5	8.1	6.2
13:20	280	281	285	278	257	113	121	95	144	282	299		4	4.2	3.9	3.8	4.1	1.3	1.6	2.3	0.8	3	4.4		7.1	9.1	10.3	6.3	9.4	5.4	8.3	9.8	8.5	8.2	6.9
13:30	283	277	279	278	264	110	126	92	152	289	304		3.5	4.3	5.1	4	4.5	1.5	1.6	2.4	1	3	3.9		7.2	8.8	10.7	6.2	9.5	5.6	8.3	10	8.7	8	6.3
13:40	277	281	276	277	268	109	124	80	147	284	315		3.6	4.5	4.7	4.1	4.1	1.6	1.4	2.6	1.2	2.8	4.4		7.1	8.7	10.7	6.1	9.4	5.7	8.2	10	8.7	7.9	6.5
13:50	280	280	276	276	266	110	117	97	156	282	317		3.6	4	3.4	4.3	5.1	1.7	1.5	2.7	0.9	2.7	4.2		7.1	8.6	10.5	6.1	9.4	5.8	8.3	9.9	8.7	7.9	5.9
14:00	277	281	272	276	264	125	113	113	150	291	312		3.4	4.2	4.8	3.9	4.9	1.3	1.3	2.3	0.8	3	3.4		7.1	8.6	10.6	6.1	9.2	6	8.2	10	8.8	7.9	5.7
14:10	277	280	276	277	259	126	109	111	172	286	300		3.1	4.8	5	4.1	4.6	1.6	1	2.7	0.9	2.6	3.5		7.1	8.7	10.8	6.1	9.1	6	8.2	10.1	8.8	7.8	5.6
14:20	274	283	277	281	267	120	137	112	213	283	300		3	5.1	5.1	3.4	4.6	1.5	1.4	2.6	0.6	3	3.9		7	8.8	10.6	6.2	9.2	6.1	8.3	10	8.9	7.8	6.2
14:30	274	283	278	281	263	119	129	119	220	286	301		3.2	4.5	4.7	3	4.4	1.4	1.6	2.7	0.8	2.8	4.1		7	8.8	10.8	6.3	9	6.1	8.2	10	9	7.7	6.1
14:40	274	280	279	278	264	113	100	117	241	290	304		3.6	5	5	3.1	4	1	1.7	2.8	1	2.4	3.6		7	8.6	10.7	6.4	8.9	6.2	8.2	10.1	9	7.6	6.1
14:50	272	280	282	280	262	126	115	117	265	291	299		3.7	4.1	5.1	2.7	3.7	1.2	1.9	2.8	1.8	1.8	3.3		7	8.3	11	6.4	8.9	6.3	8.1	10.2	9	7.7	6.2
15:00	278	282	276	282	261	112	119	115	267	284	305		3	4.3	4.7	2.6	3.6	1.5	1.7	2.5	2.1	2.2	4.4		6.9	8.2	11	6.5	8.9	6.4	8	10.3	8.8	7.7	6.5
15:10	272	278	280	275	261	124	111	114	270	281	304		2.7	4	4.7	3.1	3.4	1.3	1.6	2.1	1.8	2	4.8		6.9	8.2	10.9	6.7	8.7	6.3	8	10.3	8.6	7.6	6.5
15:20	277	278	282	280	250	122	112	108	268	286	309		3.3	3.7	4.7	2.7	3.1	0.9	1.4	2.7	1.7	2.2	3.7		6.9	8.4	10.7	6.8	8.6	6.2	8	10.4	8.5	7.3	5.9
15:30	277	278	279	280	263	130	122	108	270	301	306		2.7	5	4.4	2.5	3.2	0.6	1.4	2.2	1.6	2.2	3.8		6.8	8.4	10.6	6.9	8.7	6.3	8	10.4	8.5	7	5.8
15:40	277	272	278	278	260	122	122	114	266	295	307		3.1	4.5	4.1	2.2	3.2	0.9	1.3	2.8	1.7	2	3.5		6.8	8.2	10.4	7	8.7	6.4	8	10.4	8.4	7	5.8
15:50	279	277	276	274	266	117	118	115	264	295	301		3.2	3.7	3.8	2.3	3	1	1	2.1	1.4	2.4	3.2		6.8	8	10.2	7	8.7	6.5	8	10.4	8.3	7.1	5.7
16:00	278	280	281	278	262	118	102	114	267	286	298		3.4	4.1	4.4	2.1	3.7	1	0.9	2.4	1.4	2	4		6.7	7.9	10	7.1	8.5	6.6	8.1	10.3	8.3	7.2	5.7
16:10	285	278	274	278	262	125	107	111	259	284	304		3.1	4	4	2.4	3	1	0.8	2.4	1.7	1.7	4		6.7	7.9	9.9	7.1	8.5	6.6	8.1	10.2	8.2	7.3	5.7
16:20	289	274	275	277	264	125	145	105	258	275	304		3.5	4.1	3.4	2.8	2.8	1.2	0.4	2	1.4	1.2	3.4		6.6	7.9	9.8	7.2	8.3	6.6	8	10	8.1	7	5.7
16:30	290	276	276	275	256	120	153	102	245	273	307		3.4	4.6	4	2.7	2.6	1.4	0.5	2.2	1.4	1.3	3.3		6.6	7.9	9.5	7.3	8.2	6.7	7.9	9.9	8	6.8	5.7
16:40	285	273	281	269	260	123	160	105	255	272	305		3.4	4.4	3.8	3.1	2.6	1.2	0.4	1.9	2.1	1.3	2.2		6.6	7.9	9.4	7.2	8.1	6.6	7.8	9.9	7.9	6.7	5.7
16:50	282	270	279	268	262	127	151	109	261	268	308		2.8	4.4	3.8	3.4	2	1.3	0.5	2.4	2.8	1.8	2		6.6	7.7	9.2	7.3	8.1	6.6	7.7	9.7	7.9	6.6	5.5
17:00	284	277	280	271	248	124	21	107	261	271	298		3.8	3.7	3.2	3.8	2	1.3	0.1	2.4	3.6	1.5	1.3		6.6	7.8	9	7.3	8	6.5	7.4	9.7	7.7	6.7	5.3
17:10	282	276	281	272	252	120	159	102	264	274	293		3.8	4.5	2.7	3.6	2	1.4	0.1	2.3	3.3	1.6	1.6		6.6	7.8	8.8	7.4	7.8	6.5	7.1	9.6	7.3	6.7	4.8
17:20	283	281	283	273	255	128	60	108	266	277	279		3.6	4.8	3.2	3.5	2.1	1.4	0.3	2	3.5	1.3	1.2		6.6	8	8.6	7.4	7.6	6.4	6.9	9.5	7	6.5	4.5
17:30	281	283	282	272	252	134	99	101	268	282	284		3	4.6	2.4	3.5	1.8	1.5	0.4	1.6	3.4	1.3	1.2		6.5	8.1	8.6	7.4	7.5	6.3	6.7	9.5	6.7	6.4	4.2
17:40	277	285	286	275	253	132	157	112	270	280	284		3.7	4.8	2.8	3.3	1.8	1.3	0.5	1.6	3.1	1.3	1.2		6.5	8.1	8.4	7.4	7.6	6.2	6.5	9.5	6.6	6.3	3.8
17:50	277	279	281	275	256	133	0	114	273	279	286		3.9	4.6	2.6	3.4	2.6	1.2	0	1.9	2.2	2.1	1		6.4	8.2	8.4	7.3	7.6	6.2	6.5	9.6	6.5	6.2	3.6
18:00	276	279	293	272	254	130	27	123	267	273	280		4	4.8	2.6	2.3	2.3	1.5	0.4	1.4	3.2	1.3	0.5		6.3	8.2	8.4	7.4	7.4	6.2	6.2	9.7	6.4	6.1	3.4
18:10	277	279	291	272	264	135	127	117	271	309	309		3.8	4.5	1.5	2.8	2.3	1.4	0.6	2.2	3.4	0.9	0.4		6.3	8.1	8.3	7.3	7.4	6.1	5.9	9.7	6.3	5.8	3.1
18:20	276	276	287	271	266	139	99	103	272	322	293		3.8	4.9	2.4	2.2	1.5	1	0.3	2	2.7	0.4	0.4		6.3	8	7.9	7.4	7.4	6.1	5.9	9.7	6.3	5.6	2.7
18:30	276	277	284	273	264	142	35	114	276	308	288		4.2	4.3	2.2	2.4	1.9	0.9	0.5	1.6	3.1	0.4	0.9		6.3	8	8.2	7.4	7.3	6.1	5.7	9.8	6.2	5.2	2.3
18:40	273	278	284	278	271	85	143	115	279	280	269		3.9	4.3	2.2	3.2	1.6	0.4	0.3	2.6	2.1	0.4	1		6.4	7.8	8.1	7.5	7.3	6.1	5.5	9.8	6.1	5.1	1.9
18:50	273	279	294	279	313	109	172	110	279	303	322		3.6	4.4	2.6	3.6	2.1	0.4	0.6	2.2	2.4	0.4	0.3		6.2	7.8	8.2	7.6	7.1	6.1	5.6	10	6	4.9	1.6
19:00	277	277	284	274	316	110	4	120	282	316	113		3.9	4.6	2.7	2.8	2.1	0.8	0.1	2.4	2.2	0.3	0.6		6.2	7.8	8.1	7.6	6.2	6	5.6	10.1	6	4.8	1.3
19:10	276	277	281	268	321	106	124	127	277	334	25		3.8	4.1	1.8	2.1	2.1	0.3	0.1	2.5	2.4	0.1	0.1		6.2	7.9	8.2	7.6	5.1	6	5.4	10.1	6	4.7	0.9
19:20	275	277	275	260	320	141	257	130	271	0	0		4	4.6	2.7	2.2	2.5	0.6	0.4	2.5	2.6	0	0		6.1	7.9	7.8	7.4	4.5	6	5.6	10	6	4.7	0.6
19:30	272	279	277	266	323	140	262	126	273	0	0		3.5	4.3	2.7	2.3	2.7	0.6	0.9	2.4	1.5	0	0		6.1	7.8	8	7.5	4.1	6	5.5	9.8	5.9	4.6	0.3
19:40	274	282	277	261	317	132	277	120	268	344	0		2.7	4.7	2.3	2.3	2.6	0.8	1.2	2.3	2.4	0.3	0		6.1	7.8	8.1	7.5	3.7	6	5.2	9.7	5.8	4.3	0.3
19:50	273	280	282	257	316	135	283	116	268	293	0		2.8	4.6	2.1	1.9	2.5	0.8	0.6	2	2.1	1	0		5.9	7.7	8	7.5	3.4	6	5.1	9.6	6	4.3	0.1
20:00	275	285	280	253	311	133	25	112	257	294	0		2.5	4.5	1.7	2.1	2.3	1	0.1	2.1	2.3	0.9	0		5.8	7.6	7.9	7.4	3.1	6	5.3	9.6	6	4.4	-0.3
20:10	274	281	268	257	304	127	0	120	259	305	46		2.1	4.6	1.6	1.9	2.2	0.9	0	1.9	2.1	0.8	0.1		5.5	7.5	7.7	7.5	2.9	6	5.3	9.8	6.1	4.5	-0.6
20:20	272	282	252	258	306	121	0	118	267	297	77		2.5	3.9	1.5	2.1	2.7	0.9	0	2.2	2.7	1	0.1		5.4	7.5	7.5	7.4	2.8	6	5.2	9.6	6.1	4.1	-0.9
20:30	276	281	265	259	309	121	0	122	273	286	342		2.3	4	1.5	2.2	3.1	1	0	2.5	2.8	1	0.3		5.3	7.4	7.4	7.4	2.6	6	5.1	9.8	6.1	4	-1.1
20:40	277	280	286	267	304	112	78	121	270	290	287		2	4.2	1.4	2.4	3.1	1.4	0.3	2.5	2.7	1.4	0.1		5.3	7.4	7.5	7.4	2.4	6.3	5.1	9.8	6.1	4.6	-1.3
20:50	274	277	323	268	308	117	0	122	272	300	305		2.7	3.8	0.8	1.9	2.6	1	0	2.5	2.7	2.5	0.9		5.2	7.4	7.4	7.5	2.1	6.4	5.1	9.7	6.1	4.7	-1.5
21:00	275	279	30	257	303	121	0	131	271	299	288		3	4	0.4	2.2	2.8	1	0	2.2	3.3	3	1.2		5.2	7.5	7	7.5	1.8	6.6	5.1	9.7	6.1	5	-1.6
21:10	270	279	281	261	303	118	0	131	269	295	293		3.4	4.7	0.4	2.8	2.2	1	0	2.3	2.2	3.4	1.2		5.2	7.5	6.7	7.6	1.6	6.7	5.1	9.6	6.1	5.2	-1.7
21:20	275	279	209	251	305	121	0	130	273	296	298		3.3	4.7	0.4	2.5	2.1	1.2	0	2.7	3.5	2.7	0.8		5.2	7.7	6.5	7.6	1.5	6.7	5.1	9.6	6	5.2	-1.9
21:30	271	275	251	250	302	132	269	125	272	300	317		3.6	4.4	0.9	2.6	2	1.2	1	2.5	2.4	2.3	0.3		5.2	7.8	6.3	7.6	1.4	6.7	5.2	9.7	6	5.1	-2.2
21:40	272	276	227	257	301	145	283	128	267	299	320		2.8	4.6	0.5	2.3	1.8	1.2	0.8	2.6	3.1	2.7	0.3		5.3	7.7	6.5	7.6	1.2	6.9	5.2	9.7	5.9	5	-2.4
21:50	272	275	182	272	298	139	276	126	271	293	0		3	5.1	1.2	2.2	1.4	1	0.8	3.4	3	2.2	0		5.3	7.9	6.5	7.6	1.1	7.1	5.2	9.9	5.9	5	-2.5
22:00	277	279	210	268	301	126	257	126	272	296	102		2.4	4.4	1	2.2	1.6	0.6	0.9	3.5	2.4	2.3	0.4		5.4	7.9	6.8	7.6	1.1	7.1	5.2	10.1	5.9	5	-2.5
22:10	274	276	245	264	299	123	304	126	274	300	133		2.4	5.7	0.8	2.3	1.4	1	0.8	3.2	2.2	2.1	0.4		5.5	7.9	5.9	7.7	1.1	7	5.6	10.1	5.8	4.8	-2.2
22:20	275	282	245	256	301	119	10	125	270	296	105		2.1	4.7	0.8	2.5	1.6	1.3	0.1	3.5	2.1	2.5	0.4		5.7	8.1	6	7.7	1.1	6.9	5.4	10.1	5.9	4.6	-2.1
22:30	277	281	272	256	291	117	359	124	272	293	43		3.1	4.4	0.6	2	1.3	1.2	0.3	3.6	2.5	2.8	0.1		5.7	8.1	5.8	7.8	1.1	6.9	5.3	10.1	5.9	4.6	-2.3
22:40	272	280	264	256	295	132	0	122	271	288	333		2.8	6	0.9	2.2	1.3	0.8	0	3.8	2.3	2.7	0.1		5.8	8.1	4.7	7.7	1.1	6.8	5.3	10	6	4.7	-2.3
22:50	273	280	250	256	278	129	360	124	268	291	285		2.6	5.1	0.8	2	0.8	1	0.3	3.5	2.5	2.8	0.8		5.9	8.4	5.5	7.7	1.1	6.7	5.4	9.9	6	4.6	-2.4
23:00	276	284	43	252	281	122	282	125	269	293	276		3	5.7	0.4	2.4	0.9	0.6	0.8	3.5	2.2	3.1	0.8		5.9	8.3	5.5	7.7	1.2	6.9	5.5	9.6	6	4.6	-2.5
23:10	282	279	68	251	286	137	348	122	276	287	328		3.1	5.5	0.3	2.4	1.2	0.8	0.3	3.5	2.3	2.8	0.4		5.9	8.4	5.2	7.7	1.1	6.9	5.6	9.4	6	4.6	-2.5
23:20	277	280	45	260	293	147	326	123	276	292	0		2.6	6	0.3	1.9	1.2	0.8	0.4	3.8	2.1	3.3	0		5.9	8.4	5.2	7.8	1.1	6.9	5.6	9.3	5.8	4.6	-2.8
23:30	272	279	19	254	292	199	296	123	275	289	0		3	5.3	0.1	2.1	1.2	0.9	0.6	3.7	1.9	2.8	0		5.7	8.4	5.1	7.6	1	6.9	5.7	9.2	5.8	4.6	-3
23:40	276	283	294	265	287	177	285	125	268	294	0		2.8	5.7	0.4	2.2	1.2	0.9	0.5	3.1	1.8	2.1	0		5.9	8.4	4.8	7.6	0.9	7	5.3	9.1	5.8	4.7	-3
23:50	281	283	274	250	281	156	17	124	277	292	0		2.8	5.1	1.6	2.1	1.3	0.5	0.3	3.4	1.9	2.5	0		5.9	8.5	4.4	7.5	0.9	7.1	5.5	9.1	5.8	4.6	-3.1
																									5.9	8.3	5.2	7.3	0.8	7.1	5.6	9	5.8	4.6	-3.1

## Sheet: 3-B2SEDC01
	Wind Direction												Wind Speed												Average Temperature/Hour
	Date
Time	2024-02-03	2024-02-04	2024-02-05	2024-02-06	2024-02-07	2024-02-08	2024-02-09	2024-02-10	2024-02-11	2024-02-12	2024-02-13		2024-02-03	2024-02-04	2024-02-05	2024-02-06	2024-02-07	2024-02-08	2024-02-09	2024-02-10	2024-02-11	2024-02-12	2024-02-13		2024-02-03	2024-02-04	2024-02-05	2024-02-06	2024-02-07	2024-02-08	2024-02-09	2024-02-10	2024-02-11	2024-02-12	2024-02-13
00:00	259	257	269	250	232	332	202	353	127	245	293		3.6	4.7	9.2	6.8	3.4	2.7	2.4	1.9	5.5	3.3	5.8		3.9	6	8.4	9.1	6	1.3	7.6	6.2	8.8	5.9	4.7
00:10	259	258	274	248	231	338	195	355	127	249	293		3.6	5	9.5	6.2	3	2.4	2.8	1.7	5.1	3.2	6		3.9	6.1	8.6	8.7	5.7	1.3	8.1	6.1	8.8	5.9	4.8
00:20	274	261	272	248	227	336	198	359	128	250	303		4.9	4.6	9.2	6.3	3.2	2	3.2	1.8	6.2	3.2	5.9		3.6	6	8.4	8.9	5.6	1.3	7.8	6.1	8.9	5.9	4.7
00:30	274	258	271	248	224	329	202	10	127	248	303		6	4.1	8.6	5.5	3.8	2.1	3.3	2	6.3	3.1	5.1		3.9	6.1	8.4	9.2	5.5	1.3	8	6.3	8.7	5.8	4.9
00:40	270	261	275	245	225	326	211	22	124	244	297		6.1	3.9	8.2	5.2	3.7	2.4	3.3	1.9	6.6	3.2	5.2		4	6	8.6	9	5.2	1.3	8.1	6.4	8.6	5.9	4.6
00:50	269	263	278	245	223	323	214	38	126	239	291		6.4	5.1	8.9	5.6	4	2.2	3.7	2.6	5.7	2.6	4.9		4.3	6.1	8.6	8.5	5.3	1.3	8	6.4	8.5	6.1	4.6
01:00	270	263	271	245	225	322	212	57	124	241	292		6.9	4.4	7.8	5.6	4.1	2.5	3.4	2.7	5.6	2.8	4.8		5	6.1	8.5	8.6	5.7	1.2	7.8	6.7	8.3	5.8	4.5
01:10	273	262	270	248	223	327	205	73	121	245	291		7.1	4.2	8	6	4.4	2.3	3.2	2.2	5.5	2.5	5.1		5.2	6.2	8.6	7.7	6	1.2	7.7	6.8	8.3	5.9	4.5
01:20	275	265	270	252	220	337	213	76	118	243	292		6.4	4.8	8.3	5.7	4.5	2	3.1	2.7	5.6	2.8	5		5.1	6.1	8.5	8	5.9	1.2	7.6	7	8.3	5.8	4.4
01:30	278	261	270	245	222	345	213	77	121	243	289		6.1	4.7	8.7	4.4	4.8	1.7	3.3	2.8	5.5	2.5	4.2		5.3	6.2	8.6	8.2	5.7	1.1	7.8	7.1	8.3	5.7	4.3
01:40	277	259	274	248	227	339	208	76	121	247	297		5.5	4.8	9	5.1	4.8	1.6	4	2.9	5.1	2.9	4.1		5.5	6.1	8.6	7.6	5.9	1.1	7.8	7.2	8.2	5.7	4.4
01:50	275	264	275	250	234	348	210	76	123	247	300		5.6	5.6	9.6	5	4.2	1.5	4.4	2.9	4.7	2.9	4		5.5	5.8	8.3	7	5.8	1.1	8	7.2	8.3	5.5	4.4
02:00	276	269	276	247	240	337	214	75	126	248	298		6.4	6.3	9	4.3	4.3	1.8	4	2.8	5.3	3.1	4.2		5.6	5.8	8.5	7.4	5.8	1.1	7.8	7.1	8.2	5.5	4.5
02:10	276	270	280	243	238	344	217	76	124	251	307		6.2	6.2	9.2	3.8	4.1	1.3	3.5	3.4	5	2.8	3.9		5.9	5.8	8.5	7	5.8	1.1	7.7	7.1	8.1	5.4	4.7
02:20	276	270	278	244	237	333	217	80	129	253	306		7	6.4	10.6	4	3.9	1.2	2.9	3.1	5.4	3	5.1		5.7	6.1	8.6	7.2	6.3	1.1	7.8	7.1	8.2	5.5	4.9
02:30	277	269	277	248	233	331	211	78	130	254	311		6.6	6.4	10.5	3.7	4.2	1.1	2.9	2.9	5.9	2.9	5.4		5.6	5.9	8.7	7.2	5.8	1.1	7.5	7	8.2	5.6	5
02:40	274	268	276	250	225	328	206	77	130	255	312		6	6.5	10.2	3.8	3.8	1.4	2.6	3.4	5.2	2.9	4.7		6	6.1	8.5	7.2	6.2	1	7.5	7.1	8.2	5.6	4.8
02:50	273	268	278	255	219	328	199	76	135	255	308		5.5	6.2	10.7	3.4	3.3	1.2	2.6	2.9	5.9	3	5		5.9	6.2	8.4	6.8	5.9	1.1	7.3	7.1	8.1	5.6	4.8
03:00	275	265	281	260	226	355	208	74	137	253	310		5.8	6.6	10.4	3.6	2.9	1.1	2.5	2.4	5.3	2.9	5.1		5.8	5.9	8.8	6.6	6	1.1	7.4	7.1	8.2	5.5	4.8
03:10	280	267	282	258	228	14	219	76	137	238	310		5.2	6.3	9.9	3.4	2.6	1	2	2.4	6.2	2.8	5.5		5.9	6.1	8.4	6.4	5.9	1.1	7.5	7.1	8.2	5.4	4.8
03:20	279	265	282	254	220	24	211	95	136	240	312		5.6	6.1	9.6	3.2	2.8	1.2	2.2	2.1	5.9	2.5	5.3		5.8	6.2	8.4	6.2	5.8	1.1	7.7	7.1	8.1	5.5	4.9
03:30	280	268	284	247	223	22	211	85	137	241	312		5.5	7.1	9.6	3.4	2.4	1.1	2	2.1	5.8	2.5	5.1		5.7	6.6	8.3	6.6	5.9	1.1	7.9	7	8.2	5.6	4.8
03:40	279	268	280	245	221	42	209	75	138	243	310		5.5	7.5	10.2	3.8	2.8	0.8	1.6	2.5	5.7	2.6	5.1		5.7	6.4	8.4	6.6	5.8	1.1	7.7	7	8.2	5.6	4.5
03:50	279	270	280	250	231	85	184	80	136	238	303		5.4	8	9.4	4.5	3.6	0.8	1.1	2.1	5.7	2.2	5.4		5.7	6.4	8.5	6.7	5.7	1.1	7.9	6.9	8.2	5.6	4.1
04:00	279	269	282	249	235	57	137	82	139	237	303		5.6	8.1	10.6	4.6	4.1	0.8	1.1	2.4	6.1	2.5	5.2		5.9	6.4	8.5	6.4	5.6	1.2	7.4	7	8.2	5.6	4.1
04:10	279	270	282	244	231	42	110	93	140	237	307		7	8.1	10.4	5	4.3	0.6	1.1	1.7	6.5	2.6	4.8		6	6.2	8.5	6.3	5.4	1.2	7.1	6.9	8.2	5.5	4.1
04:20	279	267	284	238	233	91	82	79	137	233	305		7.1	7.3	10.6	4.9	4.1	0.7	1.5	1.7	6.2	2.5	4.8		6	6.2	8.6	6.5	5.3	1.2	7.3	6.9	8.2	5.8	3.8
04:30	280	266	283	237	235	128	102	68	141	235	300		7.1	7.3	11.8	4.2	3.8	0.9	2.2	1.6	6.6	2.5	4.4		5.9	6.2	8.5	5.2	5.2	1.2	7.1	6.9	8.2	5.8	3.7
04:40	275	271	285	234	236	120	122	71	140	252	301		6.6	7	11.4	4.4	3.6	1.3	1.7	1.6	5.4	2.6	4.1		6.1	6	8.7	7.4	5.1	1.2	7.2	6.9	8.2	5.8	3.7
04:50	273	273	283	235	233	58	136	64	139	261	304		6.1	7.4	11.2	4.4	3.4	0.7	1	1.2	5.5	3.2	4.3		5.9	6.4	8.6	7.7	5.1	1.2	6.8	6.6	8.2	5.6	3.6
05:00	267	270	285	242	234	96	127	88	138	259	305		5.9	6.9	11.6	4.5	3.4	1.3	0.9	1.7	4.7	3.5	4.2		5.9	6.4	8.5	7.5	5.2	1.2	7.1	6.5	8.2	5.7	3.4
05:10	268	271	288	245	235	68	143	110	137	251	299		5	6.3	11	4.7	3.6	0.9	0.6	1.9	4.6	3.5	4.7		6.2	6.4	8.6	7	5.4	1.3	7.3	5.8	8.2	5.9	3.2
05:20	263	269	288	238	232	79	128	100	132	241	296		4.7	6.1	10.7	4.1	4.2	1.1	0.6	1.9	4.6	2.6	5.4		6.1	6	8.5	6.9	5.2	1.3	7.3	5.8	8	5.6	3.2
05:30	262	269	286	238	225	95	129	92	133	225	297		5.1	6.7	11.6	4.1	3.9	1.8	0.9	1.8	5.2	2.3	4.9		5.9	6	8.3	6.4	5.1	1.1	7.2	6	8	5.4	3.3
05:40	267	268	286	240	223	111	144	91	125	235	299		5.4	6.8	11.8	4.1	3.8	1.6	1.5	1.3	5	2.7	5.1		6	6.1	8.4	6.2	4.8	1.1	7	6.1	8	5.3	3.5
05:50	268	272	287	242	230	90	170	66	122	238	295		5.6	7.6	11.8	3.5	3.6	1.2	1.6	1.4	4.4	2.4	5		5.8	5.7	8.4	5.3	4.9	1.1	7.2	6.3	7.9	5.4	3.4
06:00	270	276	292	243	232	109	188	70	119	242	298		6.3	7.1	11.6	3.4	3.9	1.6	2.2	1.8	4.6	2.9	4.5		5.7	6	8.3	6	5	0.9	7.4	6.2	7.8	5.4	3.3
06:10	269	274	289	252	236	108	200	71	127	243	299		5.4	7	11.5	3.3	4.3	0.9	2.4	1.6	5.1	2.8	4.9		5.7	6	8.1	5.9	5.1	0.9	7.4	5.8	7.9	5.4	3.3
06:20	266	274	289	262	238	111	208	48	131	248	300		5.4	7.1	11.7	3.1	4.4	1.1	2.1	1.1	4.4	3.2	5		5.8	6.1	8.2	5	5.1	0.8	7.4	5.7	7.8	5.4	3.4
06:30	266	273	291	268	250	113	210	42	133	244	304		5.9	7.3	11.9	2.8	3.5	1.4	1.6	1.1	4.5	3.2	5.3		5.6	6	8.1	5.1	5.2	0.8	7.3	5.6	7.9	5.1	3.7
06:40	266	277	288	277	252	122	226	27	134	242	303		5.3	7.3	11.9	3.3	4.5	2	1.6	1.4	4.9	2.7	5.3		5.5	5.9	8.2	5.7	5.3	0.8	7.8	5.7	7.9	5.1	4.1
06:50	269	276	286	275	245	117	226	28	132	239	302		6.1	7.7	12.1	2.9	5.3	1.9	2	1.6	4.9	2.8	5		5.6	6	8.1	5	5.5	0.7	8.1	5.5	7.8	5.3	4
07:00	266	274	286	274	244	126	210	26	132	234	301		6.3	7.1	12.4	2.8	5.6	1.7	2.1	2	5.1	2.8	5.4		5.8	6.2	8	5.1	5.6	0.7	7.9	5.5	7.8	5.2	4.2
07:10	265	269	285	306	246	136	201	29	127	229	306		5.8	6.4	12.5	2.6	5.8	1.9	2.2	1.7	5.3	2.8	4.6		5.8	6.4	8	5.6	5.6	0.7	7.8	5.6	7.9	5.3	4.4
07:20	267	269	286	294	241	136	186	31	131	224	313		6.4	7.3	11.6	2.2	5	2.2	1.5	1.8	4.7	3	4.4		5.6	6.6	7.9	4.5	5.8	0.6	7.5	5.3	7.8	5.2	4.4
07:30	266	267	286	281	242	135	146	45	129	230	318		6.2	7	12.3	3.2	5.3	1.9	1.3	1.9	4.7	2.7	4.2		5.6	6.5	7.9	4.1	5.7	0.6	8	5.3	7.8	4.6	4.5
07:40	267	269	284	280	246	140	106	42	132	228	318		6.5	7.1	12	3.9	4.9	1.7	1.4	2	5.1	2.7	5.2		5.5	6.3	7.9	4	5.8	0.7	6.8	5.5	7.9	4.6	4.3
07:50	268	271	286	287	244	133	87	38	125	227	313		6.4	7.1	11.6	3.5	5.8	2.1	1.7	2	4.2	2.7	6		5.7	6.3	8	4	5.8	0.8	7.1	5.5	7.9	4.8	4.2
08:00	266	269	287	285	240	125	99	45	123	226	307		6.6	7.5	12.7	3.3	6	2.3	1.2	1.6	4.1	2.7	5.1		5.7	6.7	8.1	3.5	5.9	0.8	7	5.3	7.8	4.9	4.2
08:10	267	267	290	276	241	129	87	39	123	228	312		7	7.4	12.5	3.6	5.6	1.5	0.7	2.1	4.1	2.2	4.5		5.8	6.5	8.1	3.9	5.7	0.8	7.1	5.1	7.8	5	4.3
08:20	269	267	291	276	244	125	66	41	122	235	315		7.3	6.7	12.4	3.8	5.6	1.7	1.4	1.8	3.8	2.5	4.1		5.8	6.7	8.1	4	5.8	0.9	7.2	5.3	7.8	5.3	4.4
08:30	271	269	294	280	243	118	32	46	125	245	309		6.6	6.2	13.6	4.1	5.5	1.8	1.9	1.5	3.5	3	4		6	6.8	8.2	4.1	6	0.8	7.1	5.5	7.8	5.4	4.5
08:40	270	271	291	287	245	130	27	58	130	244	306		6.8	6.7	12.9	3.9	5.7	1.9	2.1	1.3	3.9	3.1	4.4		6	7.1	8.3	4.3	6	1	6.8	5.8	7.8	5.5	4.6
08:50	271	272	287	286	239	134	30	60	131	245	306		7.4	7.2	13	4.5	5.5	1.7	1.8	1.7	3.7	3	3.8		6	7.4	8.3	4.7	6	1.1	6.9	6	7.8	5.6	4.5
09:00	270	270	288	297	241	133	6	71	131	248	303		7.8	7	12.7	3.9	6.2	1.8	0.6	1.6	3.7	2.9	4.9		6	7.4	8.4	4.9	6.2	0.9	7.3	6.1	7.8	5.6	4.6
09:10	271	267	288	294	235	145	43	65	128	251	310		7.2	6.3	14.1	4.6	5.7	2.2	0.2	1.6	4	3.3	5		6	7.5	8.4	5.1	6.3	1.1	7.6	6.5	7.8	6.1	4.8
09:20	269	261	287	292	232	146	123	59	123	253	303		6.8	6	13.8	5.1	6	2	0.4	1.6	4.9	3.1	4.3		6	7.7	8.5	5.4	6.4	1.2	7.9	6.7	7.8	6.3	4.7
09:30	272	264	291	293	232	154	134	59	123	260	307		6.9	5.6	14.3	5.5	6.4	1.8	1.2	1.8	4.3	3.2	4.9		6	7.8	8.6	5.5	6.5	1.6	7.6	7	7.8	6.8	4.9
09:40	274	260	289	287	235	158	130	74	125	268	310		7.4	5.2	13.9	5.8	7	1.8	2.7	2	3.8	4.6	5		6.1	7.7	8.7	5.6	6.7	1.8	7.1	7.1	7.8	7.1	5
09:50	274	257	290	288	234	167	118	82	130	264	304		7.6	5.5	12.7	6.9	7.1	2.1	3.6	2.5	4.7	4.8	4.2		6.2	7.8	8.6	5.7	6.8	1.9	7.3	7.3	7.8	7.4	4.9
10:00	271	254	289	288	235	173	110	84	131	265	301		7.8	5.5	12.3	7	6.8	3	3	2.4	4.6	5.2	5.5		6.4	7.9	8.8	5.7	7.2	1.9	7.4	7.5	7.8	7.1	5
10:10	272	259	288	290	239	179	102	82	131	263	309		7.9	6.9	13.3	6.3	6.1	2.8	2.5	2.4	4.1	4.7	5.6		6.5	7.9	8.9	5.8	7.4	2.4	7.2	7.8	7.8	7	5.5
10:20	270	256	287	286	244	180	105	80	132	270	305		7.2	6.2	13.3	6.2	5.9	3	2.4	2.3	3.9	5.2	5.9		6.7	8.1	8.9	6	7.4	2.2	7.1	7.7	7.8	7.1	5.1
10:30	271	262	290	284	239	177	100	87	132	276	304		8	7.2	13.4	7.4	7	2.8	1.9	2.1	3.6	5.7	6.3		7.1	8.2	9.1	6.1	7.5	2.4	7.3	7.8	7.9	7	5.3
10:40	269	262	289	287	241	186	109	103	133	282	300		8.2	6.5	12.6	7.5	6.7	3	1.2	2.5	4.1	8.6	7.1		7.2	8.2	9.1	6	7.5	2.7	7	8.3	8	6.9	5.3
10:50	272	262	289	289	239	180	104	111	136	278	304		9.3	7	11.8	7.8	5.9	2.3	1.2	3.2	4.1	6.4	5.6		7.1	8.3	9.3	6.2	7.6	2.8	7.1	8.5	8.1	7.3	5.5
11:00	271	266	289	287	239	171	106	116	135	279	307		9.1	6.4	12.5	6.6	6.6	2.2	1.5	2.9	4	6.6	5.7		7.4	8.3	9.5	6.3	7.7	2.7	7.1	8.3	8.1	7.3	5.2
11:10	273	266	288	293	240	172	116	112	133	275	310		8.7	7.8	12.3	7.2	6.1	2.2	1.9	3	3.9	7.1	6.1		7.5	8.2	9.6	6.4	7.8	3.1	7.1	8.6	8.1	7.3	5.2
11:20	269	264	289	293	236	170	112	105	132	268	305		7.7	7.1	12.6	7.5	5.8	2.6	1.6	3.2	3.5	5.5	5.8		7.4	8.3	9.8	6.5	8	3.3	7.1	8.7	8.2	7.3	5.6
11:30	266	264	286	294	235	170	106	103	136	277	307		6.7	6.9	13.2	7.7	5.6	1.9	1.7	3.6	3.1	6.4	5.7		7.1	8.3	9.7	6.8	8.2	3.8	7.3	8.8	8.3	7.4	6.3
11:40	262	261	287	297	235	173	114	105	138	282	292		7.2	6.4	13.6	7.4	5.2	1.9	2.4	2.7	3.3	6.1	6.3		7	8.4	9.7	6.9	8.2	4.2	7.3	9	8.3	7.1	6.2
11:50	259	264	287	291	233	178	121	103	141	286	291		6.4	7.1	13.6	7.6	4.6	1.9	2.7	2.5	3	5.6	6.9		7	8.3	9.8	6.8	8.3	4.3	7.4	9	8.3	7.1	5.8
12:00	263	264	286	287	236	170	123	104	131	282	304		6.8	7.3	12.7	7.6	4.7	2.1	2.8	2.7	2.9	5.8	6.4		7.2	8.3	9.8	7.3	8.6	4.5	7.4	9.1	8.4	7.4	5.6
12:10	270	260	286	286	236	167	126	103	136	278	300		6.8	5.8	12.4	7.8	4.7	2.6	2.6	2.9	2.4	5.9	6.9		7.2	8.3	9.7	7.4	8.8	4.4	7.5	9.2	8.5	7.5	6.6
12:20	266	255	288	286	238	171	127	100	137	282	300		6.8	5.6	13.2	10.3	5.5	2.4	2.5	3.2	2.4	6.1	6.4		7.1	8.5	9.8	7.1	8.9	4.9	7.5	9.2	8.4	7.4	6
12:30	265	255	292	282	232	174	121	91	146	282	295		6.1	5.7	13.9	10.1	4.8	2.1	2.2	2.6	2.4	6.1	6.4		7.1	8.4	10.2	7.2	8.8	5	7.6	9.3	8.5	7.6	6.6
12:40	260	255	292	280	233	177	118	87	138	269	305		5.7	5.9	13.5	9.7	5.4	2.4	2.3	3	2.5	4.9	6.6		7.2	8.6	10.3	7.9	8.8	5.2	7.5	9.7	8.5	7.5	5.8
12:50	260	256	289	280	238	171	129	88	136	273	322		5.4	5.6	12.1	9	5.9	3	2.2	2.7	2.4	5.2	6.1		7.3	8.8	10.1	7.1	8.7	5.7	7.6	9.7	8.7	7.6	5.4
13:00	263	260	290	286	241	175	126	86	129	276	321		5.5	6.2	12.8	8.3	5.4	2.5	2.5	3.1	2.3	4.5	4.7		7.4	8.8	11.1	7.7	8.7	5.7	7.7	9.8	8.6	7.5	6.2
13:10	264	262	292	286	236	175	122	91	131	276	315		5.4	6.3	13.2	9	5.2	2.4	2.5	2.6	2.3	4.5	4		7.2	9	10.8	7.4	9	5.9	7.8	10.1	8.7	7.8	6.2
13:20	262	268	292	288	239	175	114	80	143	283	312		5	7.2	11.6	8.3	4.9	2.3	2.2	2.9	1.7	5.1	5.3		7.4	9	11	7.5	9.4	6	7.6	10	8.6	7.7	6.2
13:30	265	266	287	281	242	168	102	87	156	284	315		6	7.5	11.6	6.8	6.5	3.2	1.6	3.5	1.4	5.9	5.2		7.2	9.2	10.9	7.1	9.3	6	7.7	10.2	8.7	7.8	5.8
13:40	262	270	288	274	242	170	104	95	174	286	314		6	7.9	10.7	5.9	6.5	2.8	1.3	3.5	1.5	5.5	5.4		7.1	9.1	10.7	7.6	9	5.8	7.8	10.5	8.6	7.7	5.6
13:50	260	271	289	275	247	164	109	100	191	285	309		6.1	7.3	10.9	5.7	6.9	1.8	1.2	2.9	1.8	5.1	5.2		6.9	9.1	11	7.7	8.9	5.8	7.8	10.3	8.6	7.7	6.1
14:00	256	266	293	273	247	142	104	103	207	280	301		5.3	7.6	10.5	6.7	6	1.7	1.4	3.7	1.7	4.3	6.4		6.9	9.2	11.2	7.9	9	6	8	10.2	8.8	7.8	6.6
14:10	258	265	291	272	245	134	74	114	197	283	299		5.5	8	11.3	4.7	7	1.8	1.3	3.5	2	4.3	6.9		6.8	9.1	11.1	7.5	9	6.3	7.8	10.3	8.8	7.7	7.2
14:20	255	267	295	290	245	135	71	103	199	280	300		4.8	8.8	11.7	5.1	7.6	1.8	0.9	2.7	1.7	4.4	7		6.8	9.1	11.3	7.3	8.9	6.5	8	10.4	8.7	7.7	6.7
14:30	259	271	292	282	249	166	87	103	209	277	306		5.5	8.8	10.6	4.4	6.9	1.9	0.8	2.7	2	3.8	6.3		6.7	9.1	11.1	7.2	8.8	6.5	8	10.5	8.8	7.6	7.1
14:40	257	272	293	274	247	177	79	100	207	278	300		6.3	8.8	11	4.4	7.8	2.4	1.1	3.1	2.3	4.4	5.6		6.7	8.8	11	7.3	8.9	6.6	8.1	10.5	8.7	7.6	7
14:50	258	268	288	272	246	171	85	102	230	276	302		6.8	7.8	9.7	3.2	6	2.4	1.4	3.9	2.5	5.1	5.9		6.7	8.8	11.1	7.3	9.1	6.8	7.9	10.6	8.8	7.6	6.9
15:00	261	264	286	275	246	135	81	102	241	275	323		5.7	6.9	9.7	4.7	6.1	1.7	1.4	3	2.6	4.8	4.4		6.7	8.9	11	7.3	8.9	7	8	10.6	8.8	7.6	6.7
15:10	261	262	288	270	243	128	101	92	250	285	331		5.2	7.7	10.6	3.7	6.5	1.9	1	3.3	3.7	4.1	4.7		6.6	8.7	10.9	7.4	8.9	7	8.2	10.6	8.6	7.6	6.7
15:20	260	264	290	269	244	132	110	88	254	295	318		5.1	8.1	10.7	3.1	6.3	1.9	1.6	2.9	3.4	3.8	4.5		6.6	8.4	10.8	7.4	8.8	6.9	8	10.6	8.5	7.7	6.3
15:30	257	264	293	273	241	144	114	91	250	295	298		5.2	8.1	11.3	3.5	5.9	2	1.9	3	3.2	4.7	5.5		6.6	8.3	10.7	7.5	8.8	6.8	8.1	10.5	8.3	7.7	6.5
15:40	254	260	293	266	243	163	118	90	248	301	300		4.3	7.7	10.5	3.2	6	2.1	1.7	3.1	3	4.5	5.3		6.6	8.2	10.5	7.6	8.6	6.8	8.1	10.4	8.3	7.6	6.5
15:50	249	261	292	265	241	173	122	83	244	300	309		3.4	7.1	10.1	3.5	5.7	2.5	1.9	2.9	3.6	4	5.2		6.6	8.1	10.4	7.6	8.6	6.8	8	10.4	8.2	7.5	6.5
16:00	252	262	293	264	239	150	100	79	233	293	310		3.6	7.4	10	4.4	5.7	1.6	1.6	2.9	3.3	3.8	4.6		6.7	8.2	10.3	7.8	8.5	7	7.9	10.3	8	7.5	6.3
16:10	257	263	291	265	232	128	65	78	237	287	311		3.8	7.3	9.7	5.2	5.4	1.5	1.1	2.6	4	3.9	4.6		6.7	8.4	10.1	7.9	8.4	7	7.8	10.1	7.6	7.5	5.9
16:20	262	263	287	263	232	139	69	81	239	279	306		4.9	7.5	9.1	4.1	5.5	1.1	1.2	3	4.6	3.8	4		6.6	8.4	10.1	7.9	8.4	7	7.8	10	7.4	7.3	5.8
16:30	265	262	282	262	234	131	94	78	234	280	308		5.5	7.7	8.2	3.3	5.5	1.5	0.9	2.4	4.2	3.5	3.6		6.6	8.3	9.9	7.9	8.4	7	7.6	10	7.2	6.9	5.9
16:40	265	262	275	252	236	127	116	82	236	288	308		6.1	8.1	7.2	3.3	5.7	1.7	0.9	1.9	4.7	3.4	3.9		6.5	8.4	9.6	8	8.3	6.9	7.5	9.9	7	6.6	5.8
16:50	263	265	268	256	238	118	134	83	238	289	308		6.3	8.3	6.7	3.6	5.8	1.7	1.2	2.5	4.6	3.3	3.7		6.6	8.2	9.4	7.9	8.3	5.8	7	9.9	6.9	6.5	5.6
17:00	262	263	272	250	240	129	113	75	239	290	306		4.9	8.1	6.4	4.1	5.7	2	1	2.2	4.4	3.2	3.6		6.5	8.3	9.5	7.7	8.2	5.6	7.2	9.9	7	6.4	5.4
17:10	263	262	273	250	238	131	110	76	246	300	309		5.5	8	6.5	4.4	5.4	2.1	1.3	2.6	4.1	3.3	3.2		6.5	8.4	9.2	7.4	8.2	5.8	6.9	9.9	6.9	6.5	5
17:20	266	260	273	247	236	125	69	75	246	302	310		6.2	8.1	5.9	3.9	5.4	2.2	1.3	2.8	3.5	2.7	2.6		6.6	8.4	9.1	7.4	8.2	5.8	7.2	9.7	6.6	6.5	4.9
17:30	265	261	269	246	236	135	62	77	238	302	307		5	7.8	6.1	3.8	5.2	2.1	1	3	3.4	2.6	2.4		6.5	8.3	9.2	7.3	8.1	5.8	7.4	9.8	6.5	6.4	4.8
17:40	268	263	268	243	236	171	61	80	238	291	301		5.6	7.1	6.3	3.1	5.6	2	1.4	3.5	4	3.3	3.1		6.4	8.3	9.3	7.3	8.1	5.9	7.1	9.8	6.2	6	4.7
17:50	263	264	264	237	232	178	58	78	240	283	297		5.7	7.5	5.4	3.1	5.6	2.5	1.3	3.5	3.5	3.5	3.8		6.6	8.6	9.4	7.3	8.3	6.6	7	10	6.1	5.3	4.6
18:00	258	265	260	228	233	177	40	81	238	266	294		5.6	8.5	5.2	3.3	5.9	3	1.8	2.9	4.5	2.8	3.4		6.5	8.5	9.3	7	8	7	6.9	9.9	5.9	5.3	4.5
18:10	254	260	257	230	235	179	31	85	240	274	288		6	7.7	4.8	3.7	5.5	2.8	1.8	2.9	4.4	2.4	3.9		6.5	8.4	9.1	7.1	7.7	7.2	6.7	10.1	5.8	5.7	3.5
18:20	258	258	257	234	235	185	44	90	240	281	282		6.6	8.4	4.7	4	5.4	2.5	1.8	3	4.1	2.8	3.7		6.5	8.5	8.9	6.9	7.8	7.1	6.8	10.2	5.7	5.4	3.3
18:30	264	259	256	232	237	179	30	95	241	276	284		6.3	9.3	4.8	4	4.6	2.6	1.9	3.2	4.3	3.2	3.2		6.4	8.2	9	6.8	7.7	7.9	6.7	10.1	5.6	5	3.5
18:40	263	259	255	226	237	182	54	91	241	284	282		5.8	7.2	5	4.3	5	2.6	1.6	3.6	4	3.3	3.2		6.5	8	8.7	6.6	7.6	7.8	6.8	10.2	5.6	5.7	3.1
18:50	266	259	254	224	238	189	61	98	244	277	272		6.2	6.7	5.1	4.5	5.5	2.7	1.7	4	4.1	3.1	4		6.4	8	8.1	6.6	7.5	7.7	6.8	10.3	5.6	5.3	2.5
19:00	262	258	252	224	240	190	76	98	245	265	284		5.6	7.5	4.6	4	5.6	2.9	1.6	4	3.7	2.4	4.7		6.4	8.1	8.2	6.5	7.5	7.6	6.7	10.3	5.6	4.9	3.1
19:10	256	258	249	223	239	191	84	104	244	269	283		5.6	7.3	4.5	4.2	4.7	2.9	1.9	3.6	3.5	2.6	4.1		6.3	8	8.2	6.6	7.5	7.5	7	10.2	5.6	5	3
19:20	257	260	245	220	239	193	84	109	240	280	283		5.1	7.7	4.3	4.1	4.4	3.1	1.9	3.2	3.3	2.9	3.8		6.4	8.1	7.7	6.7	7.6	7.4	6.9	10	5.6	5.6	3.2
19:30	260	258	247	221	236	197	85	108	241	281	281		5.2	7.5	4.2	4.1	3.8	3.6	1.7	3.3	3.9	2.7	3.4		6.3	8.2	7.5	6.7	7.5	7.6	7	10.1	5.6	5.3	3
19:40	257	261	250	221	237	197	92	108	242	275	289		5.4	7.5	4.7	4.2	3.7	3.9	1.6	3.3	3.5	3.1	3.7		6.2	8.1	7.9	6.6	7.4	7.7	6.9	10	5.5	5.4	3.2
19:50	258	261	251	222	242	199	87	109	241	270	288		4.9	8	5.5	3.6	3.9	4.2	1.1	3.5	3.7	3.4	3.3		6.1	8	7.8	6.6	7.5	8.1	7	10	5.3	5.5	3.3
20:00	253	264	252	218	250	197	84	110	245	275	292		4.8	8.2	6	3.1	3.3	4	0.3	3.7	3.6	3.5	3.6		6	7.7	8.2	6.6	7.2	7.8	7.1	10.1	5.4	5.1	3.2
20:10	256	263	252	224	301	195	80	115	245	279	294		4.8	7.2	5.8	3	4.4	4.2	1.4	3.9	3.2	3.8	4		5.8	7.7	8	6.6	5.2	7.7	7.2	10	5.3	5.6	3.2
20:20	257	261	252	216	327	198	13	112	245	279	291		5.4	7.6	5.8	3.2	4.5	3.7	1.4	4.7	3.5	3.8	3.8		5.9	7.6	8.1	6.7	4.5	7.9	6.7	10.1	5.3	5.3	2.8
20:30	252	261	254	216	328	203	355	113	247	282	281		4.9	7.9	6.4	3	4.1	3.7	1.5	4.2	3.2	3.5	3.1		5.8	7.7	8.4	6.8	4.1	7.8	6.8	9.9	5.3	4.3	2.9
20:40	255	258	252	220	325	199	355	114	248	275	281		5.4	5.9	6	3.2	3.5	3.5	1.7	4.2	2.9	4.6	2.5		6	7.6	8.1	6.8	3.7	7.8	6.3	9.7	5.3	4.4	3
20:50	257	265	253	232	317	195	349	116	247	277	283		5.9	6.6	6	3.2	4	3.6	2	4.1	2.9	4.2	2.1		5.9	7.6	8.2	6.9	3.4	7.8	6.5	9.8	5.3	4.1	2.9
21:00	252	264	255	243	317	198	343	123	244	276	280		4.8	7.2	6.1	2.8	4.5	3.6	1.8	3.9	2.3	3.9	2.2		5.1	7.9	8.5	7.1	3.1	7.8	7	9.8	5.3	4.5	2.7
21:10	255	265	257	240	316	195	356	131	246	281	280		4.2	7	6.3	2.4	4.4	3.6	1.9	4.3	2.1	4	2.2		5.4	7.9	8.7	7.5	3	7.7	6.7	9.9	5.3	4.8	2.3
21:20	254	262	258	240	315	196	351	134	237	291	281		4.2	7.1	6.2	3.2	4.5	3.7	1.9	4.7	2.2	3.9	2.6		5.5	7.9	8.5	7.5	2.8	7.8	7.2	10.6	5.4	5.1	2.2
21:30	250	261	260	243	320	191	5	127	239	295	277		4.3	7	6.4	3.2	3.9	3.2	0.5	4.7	2.5	4.3	3		5.5	8	8.5	7.6	2.7	7.8	7.3	10.2	5.4	4.8	2.1
21:40	251	257	258	242	321	192	233	132	239	299	272		4.8	6.8	6	3.9	3.5	2.9	0.4	5	2.3	4.2	3		5.7	8	8.3	7.6	2.5	7.8	6.2	10.2	5.4	5.3	1.4
21:50	255	257	253	249	313	203	207	132	239	303	274		4.7	7	5.9	4.3	3.5	3.2	0.4	4.9	2.6	4.6	2.9		6	8	8.5	7.6	2.2	7.9	6.3	10.2	5.5	5.3	1.8
22:00	260	258	253	249	314	206	324	131	246	302	289		4.7	7.5	6	4.3	3.4	3.4	0.5	4.7	2.9	3.8	2.5		5.9	8.1	8.4	7.5	2	8.1	6.2	10	5.5	5.3	1.9
22:10	255	262	252	249	314	204	8	130	239	296	327		5.1	7.7	5.6	4.5	3.2	3.2	1.7	5.1	3	3.9	0.8		6	8.2	8.2	7.6	1.9	8	6.8	9.8	6	5	1.5
22:20	257	260	251	241	314	200	6	128	240	292	297		4.8	7.9	6.5	3.9	2.7	3.5	1.2	5.4	2.7	4.3	2		6	8.3	8.4	7.4	1.8	8	7.2	9.6	5.8	4.7	1.2
22:30	260	260	251	230	314	194	360	126	242	286	287		5	8.6	6.4	3.1	2.4	3.1	1.5	5.2	3	3.8	4.2		6.2	8.4	8.3	7.3	1.7	7.9	7.2	9.3	5.8	4.5	1.6
22:40	262	261	253	227	309	191	347	126	244	283	286		4.4	8.9	6.1	3.7	3.1	2.8	2	5	3	4	4.1		6.2	8.5	8.5	7	1.7	8	6.9	9.3	5.9	4.8	1.8
22:50	265	264	254	227	314	195	333	126	243	296	285		5.3	8	6.1	3.7	3	3	2.1	4.9	3	4.2	3.5		6.2	8.6	8.7	6.5	1.6	7.8	6.5	9.1	5.9	4.8	1.5
23:00	261	264	255	225	317	195	340	128	248	299	284		4.9	9.2	6.8	3.5	3.1	3.2	2.1	5.2	3.5	3.7	4.2		6.2	8.6	8.5	6.5	1.5	7.8	6.3	9.1	5.9	5	1.3
23:10	256	263	255	230	318	197	348	128	249	294	285		4.4	9.7	6.5	2.9	4	2.7	2	5.2	3.5	4	4		6.1	8.6	8.6	6.4	1.5	8	6.1	9.1	6	4.9	1.1
23:20	252	266	252	234	325	193	337	125	254	293	292		4.8	9.5	5.8	3	4	2.9	2.2	4.6	3.8	4.5	3.4		6.2	8.6	8.8	6.4	1.5	8	6.4	8.9	6	4.5	1.2
23:30	248	266	253	230	325	203	342	124	253	294	342		5	9.1	6.5	3	4.2	3.2	2.4	4.8	4.1	4.7	1		6.1	8.5	8.6	6.2	1.4	7.9	6.4	8.9	6.1	4.7	1
23:40	252	270	252	230	328	211	354	125	248	292	300		4.8	10.4	6.3	3.2	3.1	3.3	2.1	5.7	3.4	5.8	1.7		6.2	8.6	9	6.2	1.4	8.1	6.5	8.9	6.1	4.8	1.4
23:50	253	269	251	231	330	199	359	126	243	289	321		4.8	9.8	6.4	3.6	2.8	2.6	1.7	5.3	3.7	5.6	1.6		6.2	8.5	9.1	6	1.4	7.9	6.3	8.8	6	4.6	1.4

## Sheet: WGS summary-runs
The extended version of Table 1:. WGS was performed in five independent runs (R126-129 and R133). The H5N1 libraries were prepared using different primer sets and different barcodes (BC) assigned. The data submitted do the GISAID database are higlighted in RED.
Strain ID	Collection Date	Farm/ House	Name	Accession no.	WGS runs and assigned barcodes
					R126		R127		R128		R129		R133
					BC	Primer set	BC	Primer set	BC	Primer set	BC	Primer set	BC	Primer set	BC	Primer set
2268/24	2024-02-04	B	A/domestic_duck/Czech_Republic/2268-1orig/2024	EPI_ISL_18928997	53	A6B4
			A/domestic_duck/Czech_Republic/2268-1/2024	EPI_ISL_19338428									53	F1	18	A8.2B
			A/domestic_duck/Czech_Republic/2268-2orig/2024	EPI_ISL_18928998	60	A6B4
			A/domestic_duck/Czech_Republic/2268-2/2024	EPI_ISL_19338429									40	F1	1	A8.2B
			A/domestic_duck/Czech_Republic/2268-3/2024	EPI_ISL_19338430									58	F1	50	A8.2B
			A/domestic_duck/Czech_Republic/2268-4/2024	EPI_ISL_19338431									49	F1	4	A8.2B
			A/domestic_duck/Czech_Republic/2268-5/2024	EPI_ISL_18928999	62	A6B4							66	F1	21	A8.2B
			A/domestic_duck/Czech_Republic/2268-7/2024	EPI_ISL_18929000	65	A6B4							59	F1	56	A8.2B
			A/domestic_duck/Czech_Republic/2268-9/2024	EPI_ISL_19338432									60	F1	51	A8.2B
2894/24	2024-02-12	C1A	A/chicken/Czech_Republic/2894-1/2024	EPI_ISL_19338427											48	A1.2B
			A/chicken/Czech_Republic/2894-4/2024	EPI_ISL_18946721			11	A6B4							55	A1.2B
			A/chicken/Czech_Republic/2894-5/2024	EPI_ISL_18946722			12	A6B4
2895/24	2024-02-12	C2B	A/chicken/Czech_Republic/2895-1/2024	EPI_ISL_18946713			7	A6B4					65	F1	52	A1.2B
			A/chicken/Czech_Republic/2895-2/2024	EPI_ISL_18946712			4	A6B4					63	F1
			A/chicken/Czech_Republic/2895-3/2024	EPI_ISL_18946716			40	A6B4
			A/chicken/Czech_Republic/2895-4/2024	EPI_ISL_18946715			10	A6B4					54	F1	25	A1.2B
			A/chicken/Czech_Republic/2895-5/2024	EPI_ISL_18946714			9	A6B4							42	A1.2B
2896/24	2024-02-13	Backyard	A/chicken/Czech_Republic/2896-1orig/2024	EPI_ISL_18946728			22	A6B4
			A/chicken/Czech_Republic/2896-2orig/2024	EPI_ISL_18946730			33	A6B4
			A/chicken/Czech_Republic/2896-2/2024	EPI_ISL_18946732			38	A6B4
			A/chicken/Czech_Republic/2896-3/2024	EPI_ISL_18946729			29	A6B4
			A/chicken/Czech_Republic/2896-4/2024	EPI_ISL_18946731			36	A6B4
			A/chicken/Czech_Republic/2896-5/2024	EPI_ISL_18946727			17	A6B4
3299/24	2024-02-19	C1B	A/chicken/Czech_Republic/3299-1/2024	EPI_ISL_19000406					86	A6B4					45	A1.2B
3529/24	2024-02-22	C1B	A/chicken/Czech_Republic/3529/2024	EPI_ISL_19044783							57	A6B4
3627/24	2024-02-23	C1B	A/chicken/Czech_Republic/3627-3/2024	EPI_ISL_19000408					89	A6B4			3	F1	2	A8.2B
3549/24	2024-02-26	C1B	A/chicken/Czech_Republic/3549-1/2024	EPI_ISL_19000411					94	A6B4			28	F1	34	A8.2B
			A/chicken/Czech_Republic/3549-3/2024	EPI_ISL_19338424									31	F1	39	A8.2B
			A/chicken/Czech_Republic/3549-4/2024	EPI_ISL_19044780							56	A6B4	26	F1
			A/chicken/Czech_Republic/3549-7/2024	EPI_ISL_19338422									19	F1	24	A8.2B
			A/chicken/Czech_Republic/3549-8/2024	EPI_ISL_19338426									30	F1
			A/chicken/Czech_Republic/3549-9/2024	EPI_ISL_19044781							55	A6B4	16	F1	14	A8.2B
			A/chicken/Czech_Republic/3549-10/2024	EPI_ISL_19044782							50	A6B4	17	F1	22	A8.2B
			A/chicken/Czech_Republic/3549-11/2024	EPI_ISL_19000412					87	A6B4			38	F1	10	A8.2B
			A/chicken/Czech_Republic/3549-12/2024	EPI_ISL_19338425									33	F1	9	A8.2B
			A/chicken/Czech_Republic/3549-13/2024	EPI_ISL_19338423									29	F1
			A/chicken/Czech_Republic/3549-14/2024	EPI_ISL_19000413					90	A6B4			23	F1	37	A8.2B
			A/chicken/Czech_Republic/3549-15/2024	EPI_ISL_19000414					93	A6B4			36	F1	13	A8.2B

## Sheet: SDCM
Sequence Difference Count Matrix. The matrix displays the absolute nucleotide differences between released, resequenced, and/or reassembled data in the form of a heatmap. It was generated from concatenated and aligned consensus genomes for each run and barcode listed in the WGS summary sheet.
The H5N1 genomes showing differences between the released and resequenced data were shaded in gray. All differences resulted from ambiguous positions introduced during manual curation.
	A_domestic_duck_Czech_Republic_2268-1orig_2024_EPI_ISL_18928997_A___H5N1_2024-02-04	2268/25_1orig_R126-A6B4_BC53	A_domestic_duck_Czech_Republic_2268-2orig_2024_EPI_ISL_18928998_A___H5N1_2024-02-04	2268/25_2orig_R126-A6B4_BC60	A/domestic_duck/Czech_Republic/2268-1/2024|EPI_ISL_19338428|A_/_H5N1|2024-02-04	2268/25_1_R133-FULL_BC53	2268/25_1_R133-A8.2B_BC18	A/domestic_duck/Czech_Republic/2268-2/2024|EPI_ISL_19338429|A_/_H5N1|2024-02-04	2268/25_2_R133-FULL_BC40	2268/25_2_R133-A8.2B_BC01	A/domestic_duck/Czech_Republic/2268-3/2024|EPI_ISL_19338430|A_/_H5N1|2024-02-04	2268/25_3_R133-A8.2B_BC50	2268/25_3_R133-FULL_BC58	A/domestic_duck/Czech_Republic/2268-4/2024|EPI_ISL_19338431|A_/_H5N1|2024-02-04	2268/25_4_R133-FULL_BC49	2268/25_4_R133-A8.2B_BC04	A_domestic_duck_Czech_Republic_2268-5_2024_EPI_ISL_18928999_A___H5N1_2024-02-04	2268/25_5_R126-A6B4_BC62	2268/25_5_R133-FULL_BC66	2268/25_5_R133-A8.2B_BC21	A_domestic_duck_Czech_Republic_2268-7_2024_EPI_ISL_18929000_A___H5N1_2024-02-04	2268/25_7_R126-A6B4_BC65	2268/25_7_R133-FULL_BC59	2268/25_7_R133-A8.2B_BC56	A/domestic_duck/Czech_Republic/2268-9/2024|EPI_ISL_19338432|A_/_H5N1|2024-02-04	2268/25_9_R133-A8.2B_BC51	2268/25_9_R133-FULL_BC60	A/chicken/Czech_Republic/2894-1/2024|EPI_ISL_19338427|A_/_H5N1|2024-02-12	2894/25_1_R133-A8.1B_BC48	A_chicken_Czech_Republic_2894-4_2024_EPI_ISL_18946721__A___H5N1_2024-02-12	2894/25_4_R127-A6B4_BC11	2894/25_4_R133-A8.1B_BC55	A_chicken_Czech_Republic_2894-5_2024_EPI_ISL_18946722__A___H5N1_2024-02-12	2894/25_5_R127-A6B4_BC12	A_chicken_Czech_Republic_2895-1_2024_EPI_ISL_18946713__A___H5N1_2024-02-12	2895/25_1_R127-A6B4_BC07	2895/25_1_R133-A8.1B_BC52	2895/25_1_R133-FULL_BC65	A_chicken_Czech_Republic_2895-2_2024_EPI_ISL_18946712__A___H5N1_2024-02-12	2895/25_2_R127-A6B4_BC04	A_chicken_Czech_Republic_2895-3_2024_EPI_ISL_18946716__A___H5N1_2024-02-12	2895/25_2_R133-FULL_BC63	2895/25_3_R127-A6B4_BC40	A_chicken_Czech_Republic_2895-4_2024_EPI_ISL_18946715__A___H5N1_2024-02-12	2895/25_4_R127-A6B4_BC10	2895/25_4_R133-A8.1B_BC25	2895/25_4_R133-FULL_BC54	A_chicken_Czech_Republic_2895-5_2024_EPI_ISL_18946714__A___H5N1_2024-02-12	2895/25_5_R127-A6B4_BC09
A_domestic_duck_Czech_Republic_2268-1orig_2024_EPI_ISL_18928997_A___H5N1_2024-02-04	ID	1	4	4	2	2	2	1	1	1	1	1	1	1	1	1	1	1	1	1	2	2	2	2	3	4	1	1	1	1	1	1	1	1	3	3	3	3	4	4	4	4	4	5	5	5	5	4	4
2268/25_1orig_R126-A6B4_BC53	1	ID	4	4	2	2	2	0	0	0	1	1	1	1	1	1	1	1	1	1	2	2	2	2	4	4	0	1	1	1	1	1	1	1	3	3	3	3	4	4	4	4	4	5	5	5	5	4	4
A_domestic_duck_Czech_Republic_2268-2orig_2024_EPI_ISL_18928998_A___H5N1_2024-02-04	4	4	ID	0	4	4	4	4	4	4	3	3	3	3	3	3	3	3	3	3	2	2	2	2	4	0	4	3	3	3	3	3	3	3	5	5	5	5	6	6	6	6	6	7	7	7	7	6	6
2268/25_2orig_R126-A6B4_BC60	4	4	0	ID	4	4	4	4	4	4	3	3	3	3	3	3	3	3	3	3	2	2	2	2	4	0	4	3	3	3	3	3	3	3	5	5	5	5	6	6	6	6	6	7	7	7	7	6	6
A/domestic_duck/Czech_Republic/2268-1/2024|EPI_ISL_19338428|A_/_H5N1|2024-02-04	2	2	4	4	ID	0	0	2	2	2	1	1	1	1	1	1	1	1	1	1	2	2	2	2	5	4	2	1	1	1	1	1	1	1	3	3	3	3	4	4	4	4	4	5	5	5	5	4	4
2268/25_1_R133-FULL_BC53	2	2	4	4	0	ID	0	2	2	2	1	1	1	1	1	1	1	1	1	1	2	2	2	2	5	4	2	1	1	1	1	1	1	1	3	3	3	3	4	4	4	4	4	5	5	5	5	4	4
2268/25_1_R133-A8.2B_BC18	2	2	4	4	0	0	ID	2	2	2	1	1	1	1	1	1	1	1	1	1	2	2	2	2	5	4	2	1	1	1	1	1	1	1	3	3	3	3	4	4	4	4	4	5	5	5	5	4	4
A/domestic_duck/Czech_Republic/2268-2/2024|EPI_ISL_19338429|A_/_H5N1|2024-02-04	1	0	4	4	2	2	2	ID	0	0	1	1	1	1	1	1	1	1	1	1	2	2	2	2	4	4	0	1	1	1	1	1	1	1	3	3	3	3	4	4	4	4	4	5	5	5	5	4	4
2268/25_2_R133-FULL_BC40	1	0	4	4	2	2	2	0	ID	0	1	1	1	1	1	1	1	1	1	1	2	2	2	2	4	4	0	1	1	1	1	1	1	1	3	3	3	3	4	4	4	4	4	5	5	5	5	4	4
2268/25_2_R133-A8.2B_BC01	1	0	4	4	2	2	2	0	0	ID	1	1	1	1	1	1	1	1	1	1	2	2	2	2	4	4	0	1	1	1	1	1	1	1	3	3	3	3	4	4	4	4	4	5	5	5	5	4	4
A/domestic_duck/Czech_Republic/2268-3/2024|EPI_ISL_19338430|A_/_H5N1|2024-02-04	1	1	3	3	1	1	1	1	1	1	ID	0	0	0	0	0	0	0	0	0	1	1	1	1	4	3	1	0	0	0	0	0	0	0	2	2	2	2	3	3	3	3	3	4	4	4	4	3	3
2268/25_3_R133-A8.2B_BC50	1	1	3	3	1	1	1	1	1	1	0	ID	0	0	0	0	0	0	0	0	1	1	1	1	4	3	1	0	0	0	0	0	0	0	2	2	2	2	3	3	3	3	3	4	4	4	4	3	3
2268/25_3_R133-FULL_BC58	1	1	3	3	1	1	1	1	1	1	0	0	ID	0	0	0	0	0	0	0	1	1	1	1	4	3	1	0	0	0	0	0	0	0	2	2	2	2	3	3	3	3	3	4	4	4	4	3	3
A/domestic_duck/Czech_Republic/2268-4/2024|EPI_ISL_19338431|A_/_H5N1|2024-02-04	1	1	3	3	1	1	1	1	1	1	0	0	0	ID	0	0	0	0	0	0	1	1	1	1	4	3	1	0	0	0	0	0	0	0	2	2	2	2	3	3	3	3	3	4	4	4	4	3	3
2268/25_4_R133-FULL_BC49	1	1	3	3	1	1	1	1	1	1	0	0	0	0	ID	0	0	0	0	0	1	1	1	1	4	3	1	0	0	0	0	0	0	0	2	2	2	2	3	3	3	3	3	4	4	4	4	3	3
2268/25_4_R133-A8.2B_BC04	1	1	3	3	1	1	1	1	1	1	0	0	0	0	0	ID	0	0	0	0	1	1	1	1	4	3	1	0	0	0	0	0	0	0	2	2	2	2	3	3	3	3	3	4	4	4	4	3	3
A_domestic_duck_Czech_Republic_2268-5_2024_EPI_ISL_18928999_A___H5N1_2024-02-04	1	1	3	3	1	1	1	1	1	1	0	0	0	0	0	0	ID	0	0	0	1	1	1	1	4	3	1	0	0	0	0	0	0	0	2	2	2	2	3	3	3	3	3	4	4	4	4	3	3
2268/25_5_R126-A6B4_BC62	1	1	3	3	1	1	1	1	1	1	0	0	0	0	0	0	0	ID	0	0	1	1	1	1	4	3	1	0	0	0	0	0	0	0	2	2	2	2	3	3	3	3	3	4	4	4	4	3	3
2268/25_5_R133-FULL_BC66	1	1	3	3	1	1	1	1	1	1	0	0	0	0	0	0	0	0	ID	0	1	1	1	1	4	3	1	0	0	0	0	0	0	0	2	2	2	2	3	3	3	3	3	4	4	4	4	3	3
2268/25_5_R133-A8.2B_BC21	1	1	3	3	1	1	1	1	1	1	0	0	0	0	0	0	0	0	0	ID	1	1	1	1	4	3	1	0	0	0	0	0	0	0	2	2	2	2	3	3	3	3	3	4	4	4	4	3	3
A_domestic_duck_Czech_Republic_2268-7_2024_EPI_ISL_18929000_A___H5N1_2024-02-04	2	2	2	2	2	2	2	2	2	2	1	1	1	1	1	1	1	1	1	1	ID	0	0	0	4	2	2	1	1	1	1	1	1	1	3	3	3	3	4	4	4	4	4	5	5	5	5	4	4
2268/25_7_R126-A6B4_BC65	2	2	2	2	2	2	2	2	2	2	1	1	1	1	1	1	1	1	1	1	0	ID	0	0	4	2	2	1	1	1	1	1	1	1	3	3	3	3	4	4	4	4	4	5	5	5	5	4	4
2268/25_7_R133-FULL_BC59	2	2	2	2	2	2	2	2	2	2	1	1	1	1	1	1	1	1	1	1	0	0	ID	0	4	2	2	1	1	1	1	1	1	1	3	3	3	3	4	4	4	4	4	5	5	5	5	4	4
2268/25_7_R133-A8.2B_BC56	2	2	2	2	2	2	2	2	2	2	1	1	1	1	1	1	1	1	1	1	0	0	0	ID	4	2	2	1	1	1	1	1	1	1	3	3	3	3	4	4	4	4	4	5	5	5	5	4	4
A/domestic_duck/Czech_Republic/2268-9/2024|EPI_ISL_19338432|A_/_H5N1|2024-02-04	3	4	4	4	5	5	5	4	4	4	4	4	4	4	4	4	4	4	4	4	4	4	4	4	ID	4	4	4	4	4	4	4	4	4	6	6	6	6	7	7	7	7	7	8	8	8	8	7	7
2268/25_9_R133-A8.2B_BC51	4	4	0	0	4	4	4	4	4	4	3	3	3	3	3	3	3	3	3	3	2	2	2	2	4	ID	4	3	3	3	3	3	3	3	5	5	5	5	6	6	6	6	6	7	7	7	7	6	6
2268/25_9_R133-FULL_BC60	1	0	4	4	2	2	2	0	0	0	1	1	1	1	1	1	1	1	1	1	2	2	2	2	4	4	ID	1	1	1	1	1	1	1	3	3	3	3	4	4	4	4	4	5	5	5	5	4	4
A/chicken/Czech_Republic/2894-1/2024|EPI_ISL_19338427|A_/_H5N1|2024-02-12	1	1	3	3	1	1	1	1	1	1	0	0	0	0	0	0	0	0	0	0	1	1	1	1	4	3	1	ID	0	0	0	0	0	0	2	2	2	2	3	3	3	3	3	4	4	4	4	3	3
2894/25_1_R133-A8.1B_BC48	1	1	3	3	1	1	1	1	1	1	0	0	0	0	0	0	0	0	0	0	1	1	1	1	4	3	1	0	ID	0	0	0	0	0	2	2	2	2	3	3	3	3	3	4	4	4	4	3	3
A_chicken_Czech_Republic_2894-4_2024_EPI_ISL_18946721__A___H5N1_2024-02-12	1	1	3	3	1	1	1	1	1	1	0	0	0	0	0	0	0	0	0	0	1	1	1	1	4	3	1	0	0	ID	0	0	0	0	2	2	2	2	3	3	3	3	3	4	4	4	4	3	3
2894/25_4_R127-A6B4_BC11	1	1	3	3	1	1	1	1	1	1	0	0	0	0	0	0	0	0	0	0	1	1	1	1	4	3	1	0	0	0	ID	0	0	0	2	2	2	2	3	3	3	3	3	4	4	4	4	3	3
2894/25_4_R133-A8.1B_BC55	1	1	3	3	1	1	1	1	1	1	0	0	0	0	0	0	0	0	0	0	1	1	1	1	4	3	1	0	0	0	0	ID	0	0	2	2	2	2	3	3	3	3	3	4	4	4	4	3	3
A_chicken_Czech_Republic_2894-5_2024_EPI_ISL_18946722__A___H5N1_2024-02-12	1	1	3	3	1	1	1	1	1	1	0	0	0	0	0	0	0	0	0	0	1	1	1	1	4	3	1	0	0	0	0	0	ID	0	2	2	2	2	3	3	3	3	3	4	4	4	4	3	3
2894/25_5_R127-A6B4_BC12	1	1	3	3	1	1	1	1	1	1	0	0	0	0	0	0	0	0	0	0	1	1	1	1	4	3	1	0	0	0	0	0	0	ID	2	2	2	2	3	3	3	3	3	4	4	4	4	3	3
A_chicken_Czech_Republic_2895-1_2024_EPI_ISL_18946713__A___H5N1_2024-02-12	3	3	5	5	3	3	3	3	3	3	2	2	2	2	2	2	2	2	2	2	3	3	3	3	6	5	3	2	2	2	2	2	2	2	ID	0	0	0	1	1	1	1	1	2	2	2	2	1	1
2895/25_1_R127-A6B4_BC07	3	3	5	5	3	3	3	3	3	3	2	2	2	2	2	2	2	2	2	2	3	3	3	3	6	5	3	2	2	2	2	2	2	2	0	ID	0	0	1	1	1	1	1	2	2	2	2	1	1
2895/25_1_R133-A8.1B_BC52	3	3	5	5	3	3	3	3	3	3	2	2	2	2	2	2	2	2	2	2	3	3	3	3	6	5	3	2	2	2	2	2	2	2	0	0	ID	0	1	1	1	1	1	2	2	2	2	1	1
2895/25_1_R133-FULL_BC65	3	3	5	5	3	3	3	3	3	3	2	2	2	2	2	2	2	2	2	2	3	3	3	3	6	5	3	2	2	2	2	2	2	2	0	0	0	ID	1	1	1	1	1	2	2	2	2	1	1
A_chicken_Czech_Republic_2895-2_2024_EPI_ISL_18946712__A___H5N1_2024-02-12	4	4	6	6	4	4	4	4	4	4	3	3	3	3	3	3	3	3	3	3	4	4	4	4	7	6	4	3	3	3	3	3	3	3	1	1	1	1	ID	0	0	0	0	3	3	3	3	2	2
2895/25_2_R127-A6B4_BC04	4	4	6	6	4	4	4	4	4	4	3	3	3	3	3	3	3	3	3	3	4	4	4	4	7	6	4	3	3	3	3	3	3	3	1	1	1	1	0	ID	0	0	0	3	3	3	3	2	2
A_chicken_Czech_Republic_2895-3_2024_EPI_ISL_18946716__A___H5N1_2024-02-12	4	4	6	6	4	4	4	4	4	4	3	3	3	3	3	3	3	3	3	3	4	4	4	4	7	6	4	3	3	3	3	3	3	3	1	1	1	1	0	0	ID	0	0	3	3	3	3	2	2
2895/25_2_R133-FULL_BC63	4	4	6	6	4	4	4	4	4	4	3	3	3	3	3	3	3	3	3	3	4	4	4	4	7	6	4	3	3	3	3	3	3	3	1	1	1	1	0	0	0	ID	0	3	3	3	3	2	2
2895/25_3_R127-A6B4_BC40	4	4	6	6	4	4	4	4	4	4	3	3	3	3	3	3	3	3	3	3	4	4	4	4	7	6	4	3	3	3	3	3	3	3	1	1	1	1	0	0	0	0	ID	3	3	3	3	2	2
A_chicken_Czech_Republic_2895-4_2024_EPI_ISL_18946715__A___H5N1_2024-02-12	5	5	7	7	5	5	5	5	5	5	4	4	4	4	4	4	4	4	4	4	5	5	5	5	8	7	5	4	4	4	4	4	4	4	2	2	2	2	3	3	3	3	3	ID	0	0	0	3	3
2895/25_4_R127-A6B4_BC10	5	5	7	7	5	5	5	5	5	5	4	4	4	4	4	4	4	4	4	4	5	5	5	5	8	7	5	4	4	4	4	4	4	4	2	2	2	2	3	3	3	3	3	0	ID	0	0	3	3
2895/25_4_R133-A8.1B_BC25	5	5	7	7	5	5	5	5	5	5	4	4	4	4	4	4	4	4	4	4	5	5	5	5	8	7	5	4	4	4	4	4	4	4	2	2	2	2	3	3	3	3	3	0	0	ID	0	3	3
2895/25_4_R133-FULL_BC54	5	5	7	7	5	5	5	5	5	5	4	4	4	4	4	4	4	4	4	4	5	5	5	5	8	7	5	4	4	4	4	4	4	4	2	2	2	2	3	3	3	3	3	0	0	0	ID	3	3
A_chicken_Czech_Republic_2895-5_2024_EPI_ISL_18946714__A___H5N1_2024-02-12	4	4	6	6	4	4	4	4	4	4	3	3	3	3	3	3	3	3	3	3	4	4	4	4	7	6	4	3	3	3	3	3	3	3	1	1	1	1	2	2	2	2	2	3	3	3	3	ID	0
2895/25_5_R127-A6B4_BC09	4	4	6	6	4	4	4	4	4	4	3	3	3	3	3	3	3	3	3	3	4	4	4	4	7	6	4	3	3	3	3	3	3	3	1	1	1	1	2	2	2	2	2	3	3	3	3	0	ID
2895/25_5_R133-A8.1B_BC42	4	4	6	6	4	4	4	4	4	4	3	3	3	3	3	3	3	3	3	3	4	4	4	4	7	6	4	3	3	3	3	3	3	3	1	1	1	1	2	2	2	2	2	3	3	3	3	0	0
A_chicken_Czech_Republic_2896-1orig_2024_EPI_ISL_18946728__A___H5N1_2024-02-13	4	4	4	4	4	4	4	4	4	4	3	3	3	3	3	3	3	3	3	3	2	2	2	2	6	4	4	3	3	3	3	3	3	3	5	5	5	5	6	6	6	6	6	7	7	7	7	6	6
2896/25_1orig_R127-A6B4_BC22	4	4	4	4	4	4	4	4	4	4	3	3	3	3	3	3	3	3	3	3	2	2	2	2	6	4	4	3	3	3	3	3	3	3	5	5	5	5	6	6	6	6	6	7	7	7	7	6	6
A_chicken_Czech_Republic_2896-2orig_2024_EPI_ISL_18946730__A___H5N1_2024-02-13	4	4	4	4	4	4	4	4	4	4	3	3	3	3	3	3	3	3	3	3	2	2	2	2	6	4	4	3	3	3	3	3	3	3	5	5	5	5	6	6	6	6	6	7	7	7	7	6	6
2896/25_2orig_R127-A6B4_BC33	4	4	4	4	4	4	4	4	4	4	3	3	3	3	3	3	3	3	3	3	2	2	2	2	6	4	4	3	3	3	3	3	3	3	5	5	5	5	6	6	6	6	6	7	7	7	7	6	6
A_chicken_Czech_Republic_2896-2_2024_EPI_ISL_18946732__A___H5N1_2024-02-13	4	4	4	4	4	4	4	4	4	4	3	3	3	3	3	3	3	3	3	3	2	2	2	2	6	4	4	3	3	3	3	3	3	3	5	5	5	5	6	6	6	6	6	7	7	7	7	6	6
2896/25_2_R127-A6B4_BC38	4	4	4	4	4	4	4	4	4	4	3	3	3	3	3	3	3	3	3	3	2	2	2	2	6	4	4	3	3	3	3	3	3	3	5	5	5	5	6	6	6	6	6	7	7	7	7	6	6
A_chicken_Czech_Republic_2896-3_2024_EPI_ISL_18946729__A___H5N1_2024-02-13	4	4	4	4	4	4	4	4	4	4	3	3	3	3	3	3	3	3	3	3	2	2	2	2	6	4	4	3	3	3	3	3	3	3	5	5	5	5	6	6	6	6	6	7	7	7	7	6	6
2896/25_3_R127-A6B4_BC29	4	4	4	4	4	4	4	4	4	4	3	3	3	3	3	3	3	3	3	3	2	2	2	2	6	4	4	3	3	3	3	3	3	3	5	5	5	5	6	6	6	6	6	7	7	7	7	6	6
A_chicken_Czech_Republic_2896-4_2024_EPI_ISL_18946731__A___H5N1_2024-02-13	5	5	5	5	5	5	5	5	5	5	4	4	4	4	4	4	4	4	4	4	3	3	3	3	7	5	5	4	4	4	4	4	4	4	6	6	6	6	7	7	7	7	7	8	8	8	8	7	7
2896/25_4_R127-A6B4_BC36	4	4	4	4	4	4	4	4	4	4	3	3	3	3	3	3	3	3	3	3	2	2	2	2	6	4	4	3	3	3	3	3	3	3	5	5	5	5	6	6	6	6	6	7	7	7	7	6	6
A_chicken_Czech_Republic_2896-5_2024_EPI_ISL_18946727__A___H5N1_2024-02-13	4	4	4	4	4	4	4	4	4	4	3	3	3	3	3	3	3	3	3	3	2	2	2	2	6	4	4	3	3	3	3	3	3	3	5	5	5	5	6	6	6	6	6	7	7	7	7	6	6
2896/25_5_R127-A6B4_BC17	4	4	4	4	4	4	4	4	4	4	3	3	3	3	3	3	3	3	3	3	2	2	2	2	6	4	4	3	3	3	3	3	3	3	5	5	5	5	6	6	6	6	6	7	7	7	7	6	6
A_chicken_Czech_Republic_3299-11_2024_EPI_ISL_19000406_A___H5N1_2024-02-19	1	1	3	3	1	1	1	1	1	1	0	0	0	0	0	0	0	0	0	0	1	1	1	1	4	3	1	0	0	0	0	0	0	0	2	2	2	2	3	3	3	3	3	4	4	4	4	3	3
3299/24_R128-A6B4_BC86	1	1	3	3	1	1	1	1	1	1	0	0	0	0	0	0	0	0	0	0	1	1	1	1	4	3	1	0	0	0	0	0	0	0	2	2	2	2	3	3	3	3	3	4	4	4	4	3	3
3299/24_R133-A8.1B_BC45	1	1	3	3	1	1	1	1	1	1	0	0	0	0	0	0	0	0	0	0	1	1	1	1	4	3	1	0	0	0	0	0	0	0	2	2	2	2	3	3	3	3	3	4	4	4	4	3	3
A_chicken_Czech_Republic_3529_2024_EPI_ISL_19044783_A___H5N1_2024-02-22	3	3	5	5	3	3	3	3	3	3	2	2	2	2	2	2	2	2	2	2	3	3	3	3	6	5	3	2	2	2	2	2	2	2	4	4	4	4	5	5	5	5	5	6	6	6	6	5	5
3529/24_R129-A6B4_BC57	3	3	5	5	3	3	3	3	3	3	2	2	2	2	2	2	2	2	2	2	3	3	3	3	6	5	3	2	2	2	2	2	2	2	4	4	4	4	5	5	5	5	5	6	6	6	6	5	5
A_chicken_Czech_Republic_3627-3_2024_EPI_ISL_19000408_A___H5N1_2024-02-23	3	3	5	5	3	3	3	3	3	3	2	2	2	2	2	2	2	2	2	2	3	3	3	3	6	5	3	2	2	2	2	2	2	2	4	4	4	4	5	5	5	5	5	6	6	6	6	5	5
3627/24_R133-FULL_BC03	3	3	5	5	3	3	3	3	3	3	2	2	2	2	2	2	2	2	2	2	3	3	3	3	6	5	3	2	2	2	2	2	2	2	4	4	4	4	5	5	5	5	5	6	6	6	6	5	5
3627/24_R128-A6B4_BC89	3	3	5	5	3	3	3	3	3	3	2	2	2	2	2	2	2	2	2	2	3	3	3	3	6	5	3	2	2	2	2	2	2	2	4	4	4	4	5	5	5	5	5	6	6	6	6	5	5
3627/24_R133-A8.2B_BC02	3	3	5	5	3	3	3	3	3	3	2	2	2	2	2	2	2	2	2	2	3	3	3	3	6	5	3	2	2	2	2	2	2	2	4	4	4	4	5	5	5	5	5	6	6	6	6	5	5
A_chicken_Czech_Republic_3549-1_2024_EPI_ISL_19000411_A___H5N1_2024-02-26	2	2	4	4	2	2	2	2	2	2	1	1	1	1	1	1	1	1	1	1	2	2	2	2	5	4	2	1	1	1	1	1	1	1	3	3	3	3	4	4	4	4	4	5	5	5	5	4	4
3549/24_1_R128-A6B4_BC94	2	2	4	4	2	2	2	2	2	2	1	1	1	1	1	1	1	1	1	1	2	2	2	2	5	4	2	1	1	1	1	1	1	1	3	3	3	3	4	4	4	4	4	5	5	5	5	4	4
3549/24_1_R133-A8.2B_BC34	2	2	4	4	2	2	2	2	2	2	1	1	1	1	1	1	1	1	1	1	2	2	2	2	5	4	2	1	1	1	1	1	1	1	3	3	3	3	4	4	4	4	4	5	5	5	5	4	4
3549/24_1_R133-FULL_BC28	2	2	4	4	2	2	2	2	2	2	1	1	1	1	1	1	1	1	1	1	2	2	2	2	5	4	2	1	1	1	1	1	1	1	3	3	3	3	4	4	4	4	4	5	5	5	5	4	4
A/chicken/Czech_Republic/3549-3/2024|EPI_ISL_19338424|A_/_H5N1|2024-02-26	3	3	5	5	3	3	3	3	3	3	2	2	2	2	2	2	2	2	2	2	3	3	3	3	6	5	3	2	2	2	2	2	2	2	4	4	4	4	5	5	5	5	5	6	6	6	6	5	5
3549/24_3_R133-A8.2B_BC39	3	3	5	5	3	3	3	3	3	3	2	2	2	2	2	2	2	2	2	2	3	3	3	3	6	5	3	2	2	2	2	2	2	2	4	4	4	4	5	5	5	5	5	6	6	6	6	5	5
3549/24_3_R133-FULL_BC31	3	3	5	5	3	3	3	3	3	3	2	2	2	2	2	2	2	2	2	2	3	3	3	3	6	5	3	2	2	2	2	2	2	2	4	4	4	4	5	5	5	5	5	6	6	6	6	5	5
A_chicken_Czech_Republic_3549-4_2024_EPI_ISL_19044780_A___H5N1_2024-02-26	3	3	5	5	3	3	3	3	3	3	2	2	2	2	2	2	2	2	2	2	3	3	3	3	6	5	3	2	2	2	2	2	2	2	4	4	4	4	5	5	5	5	5	6	6	6	6	5	5
3549/24_4_R129-A6B4_BC56	3	3	5	5	3	3	3	3	3	3	2	2	2	2	2	2	2	2	2	2	3	3	3	3	6	5	3	2	2	2	2	2	2	2	4	4	4	4	5	5	5	5	5	6	6	6	6	5	5
3549/24_4_R133-FULL_BC26	3	3	5	5	3	3	3	3	3	3	2	2	2	2	2	2	2	2	2	2	3	3	3	3	6	5	3	2	2	2	2	2	2	2	4	4	4	4	5	5	5	5	5	6	6	6	6	5	5
A/chicken/Czech_Republic/3549-7/2024|EPI_ISL_19338422|A_/_H5N1|2024-02-26	4	4	6	6	4	4	4	4	4	4	3	3	3	3	3	3	3	3	3	3	4	4	4	4	7	6	4	3	3	3	3	3	3	3	5	5	5	5	6	6	6	6	6	7	7	7	7	6	6
3549/24_7_R133-A8.2B_BC24	4	4	6	6	4	4	4	4	4	4	3	3	3	3	3	3	3	3	3	3	4	4	4	4	7	6	4	3	3	3	3	3	3	3	5	5	5	5	6	6	6	6	6	7	7	7	7	6	6
3549/24_7_R133-FULL_BC19	4	4	6	6	4	4	4	4	4	4	3	3	3	3	3	3	3	3	3	3	4	4	4	4	7	6	4	3	3	3	3	3	3	3	5	5	5	5	6	6	6	6	6	7	7	7	7	6	6
A/chicken/Czech_Republic/3549-8/2024|EPI_ISL_19338426|A_/_H5N1|2024-02-26	3	3	5	5	3	3	3	3	3	3	2	2	2	2	2	2	2	2	2	2	3	3	3	3	6	5	3	2	2	2	2	2	2	2	4	4	4	4	5	5	5	5	5	6	6	6	6	5	5
3549/24_8_R133-FULL_BC30	4	4	6	6	4	4	4	4	4	4	3	3	3	3	3	3	3	3	3	3	4	4	4	4	7	6	4	3	3	3	3	3	3	3	5	5	5	5	6	6	6	6	6	7	7	7	7	6	6
A_chicken_Czech_Republic_3549-9_2024_EPI_ISL_19044781_A___H5N1_2024-02-26	4	4	6	6	4	4	4	4	4	4	3	3	3	3	3	3	3	3	3	3	4	4	4	4	7	6	4	3	3	3	3	3	3	3	5	5	5	5	6	6	6	6	6	7	7	7	7	6	6
3549/24_9_R129-A6B4_BC55	4	4	6	6	4	4	4	4	4	4	3	3	3	3	3	3	3	3	3	3	4	4	4	4	7	6	4	3	3	3	3	3	3	3	5	5	5	5	6	6	6	6	6	7	7	7	7	6	6
3549/24_9_R133-FULL_BC16	4	4	6	6	4	4	4	4	4	4	3	3	3	3	3	3	3	3	3	3	4	4	4	4	7	6	4	3	3	3	3	3	3	3	5	5	5	5	6	6	6	6	6	7	7	7	7	6	6
3549/24_9_R133-A8.2B_BC14	4	4	6	6	4	4	4	4	4	4	3	3	3	3	3	3	3	3	3	3	4	4	4	4	7	6	4	3	3	3	3	3	3	3	5	5	5	5	6	6	6	6	6	7	7	7	7	6	6
A_chicken_Czech_Republic_3549-10_2024_EPI_ISL_19044782_A___H5N1_2024-02-26	4	4	6	6	4	4	4	4	4	4	3	3	3	3	3	3	3	3	3	3	4	4	4	4	7	6	4	3	3	3	3	3	3	3	5	5	5	5	6	6	6	6	6	7	7	7	7	6	6
3549/24_10_R133-A8.2B_BC22	4	4	6	6	4	4	4	4	4	4	3	3	3	3	3	3	3	3	3	3	4	4	4	4	7	6	4	3	3	3	3	3	3	3	5	5	5	5	6	6	6	6	6	7	7	7	7	6	6
3549/24_10_R133-FULL_BC17	4	4	6	6	4	4	4	4	4	4	3	3	3	3	3	3	3	3	3	3	4	4	4	4	7	6	4	3	3	3	3	3	3	3	5	5	5	5	6	6	6	6	6	7	7	7	7	6	6
3549/24_10_R129-A6B4_BC50	4	4	6	6	4	4	4	4	4	4	3	3	3	3	3	3	3	3	3	3	4	4	4	4	7	6	4	3	3	3	3	3	3	3	5	5	5	5	6	6	6	6	6	7	7	7	7	6	6
A_chicken_Czech_Republic_3549-11_2024_EPI_ISL_19000412_A___H5N1_2024-02-26	6	6	8	8	6	6	6	6	6	6	5	5	5	5	5	5	5	5	5	5	6	6	6	6	9	8	6	5	5	5	5	5	5	5	6	6	6	6	7	7	7	7	7	8	8	8	8	7	7
3549/24_11_R133-A8.2B_BC10	5	5	7	7	5	5	5	5	5	5	4	4	4	4	4	4	4	4	4	4	5	5	5	5	8	7	5	4	4	4	4	4	4	4	6	6	6	6	7	7	7	7	7	8	8	8	8	7	7
3549/24_11_R133-FULL_BC38	5	5	7	7	5	5	5	5	5	5	4	4	4	4	4	4	4	4	4	4	5	5	5	5	8	7	5	4	4	4	4	4	4	4	6	6	6	6	7	7	7	7	7	8	8	8	8	7	7
A/chicken/Czech_Republic/3549-12/2024|EPI_ISL_19338425|A_/_H5N1|2024-02-26	5	5	7	7	5	5	5	5	5	5	4	4	4	4	4	4	4	4	4	4	5	5	5	5	8	7	5	4	4	4	4	4	4	4	6	6	6	6	7	7	7	7	7	8	8	8	8	7	7
3549/24_12_R133-FULL_BC33	5	5	7	7	5	5	5	5	5	5	4	4	4	4	4	4	4	4	4	4	5	5	5	5	8	7	5	4	4	4	4	4	4	4	6	6	6	6	7	7	7	7	7	8	8	8	8	7	7
3549/24_12_R133-A8.2B_BC09	5	5	7	7	5	5	5	5	5	5	4	4	4	4	4	4	4	4	4	4	5	5	5	5	8	7	5	4	4	4	4	4	4	4	6	6	6	6	7	7	7	7	7	8	8	8	8	7	7
A/chicken/Czech_Republic/3549-13/2024|EPI_ISL_19338423|A_/_H5N1|2024-02-26	4	4	6	6	4	4	4	4	4	4	3	3	3	3	3	3	3	3	3	3	4	4	4	4	7	6	4	3	3	3	3	3	3	3	5	5	5	5	6	6	6	6	6	7	7	7	7	6	6
3549/24_13_R133-FULL_BC29	4	4	6	6	4	4	4	4	4	4	3	3	3	3	3	3	3	3	3	3	4	4	4	4	7	6	4	3	3	3	3	3	3	3	5	5	5	5	6	6	6	6	6	7	7	7	7	6	6
A_chicken_Czech_Republic_3549-14_2024_EPI_ISL_19000413_A___H5N1_2024-02-26	4	4	6	6	4	4	4	4	4	4	3	3	3	3	3	3	3	3	3	3	4	4	4	4	7	6	4	3	3	3	3	3	3	3	5	5	5	5	6	6	6	6	6	7	7	7	7	6	6
3549/24_14_R128-A6B4_BC90	4	4	6	6	4	4	4	4	4	4	3	3	3	3	3	3	3	3	3	3	4	4	4	4	7	6	4	3	3	3	3	3	3	3	5	5	5	5	6	6	6	6	6	7	7	7	7	6	6
3549/24_14_R133-FULL_BC23	4	4	6	6	4	4	4	4	4	4	3	3	3	3	3	3	3	3	3	3	4	4	4	4	7	6	4	3	3	3	3	3	3	3	5	5	5	5	6	6	6	6	6	7	7	7	7	6	6
3549/24_14_R133-A8.2B_BC37	4	4	6	6	4	4	4	4	4	4	3	3	3	3	3	3	3	3	3	3	4	4	4	4	7	6	4	3	3	3	3	3	3	3	5	5	5	5	6	6	6	6	6	7	7	7	7	6	6
A_chicken_Czech_Republic_3549-15_2024_EPI_ISL_19000414_A___H5N1_2024-02-26	4	4	6	6	4	4	4	4	4	4	3	3	3	3	3	3	3	3	3	3	4	4	4	4	7	6	4	3	3	3	3	3	3	3	5	5	5	5	6	6	6	6	6	7	7	7	7	6	6
3549/24_15_R128-A6B4_BC93	4	4	6	6	4	4	4	4	4	4	3	3	3	3	3	3	3	3	3	3	4	4	4	4	7	6	4	3	3	3	3	3	3	3	5	5	5	5	6	6	6	6	6	7	7	7	7	6	6
3549/24_15_R133-A8.2B_BC13	4	4	6	6	4	4	4	4	4	4	3	3	3	3	3	3	3	3	3	3	4	4	4	4	7	6	4	3	3	3	3	3	3	3	5	5	5	5	6	6	6	6	6	7	7	7	7	6	6
3549/24_15_R133-FULL_BC36	4	4	6	6	4	4	4	4	4	4	3	3	3	3	3	3	3	3	3	3	4	4	4	4	7	6	4	3	3	3	3	3	3	3	5	5	5	5	6	6	6	6	6	7	7	7	7	6	6
[truncated: 61 more columns]

## Sheet: WGS summary-read depth
The extended version of Table 1:. WGS was performed in five independent runs (R126-129 and R133). The H5N1 libraries were prepared using different primer sets and different barcodes (BC) assigned. The data submitted do the GISAID database are higlighted in RED.
Strain ID	Collection Date	Farm/ House	Name	Accession no.	WGS runs and assigned barcodes		Read depth for the demultiplexed trimmed and mapped reads Q1, Q3 first and third quartiles, Me median, Mo mode, AVG average
							PB2					PB1					PA					H5					NP					N1					MP					NS
					BC	Run	Q1	Me	Q3	Mo	AVG	Q1	Me	Q3	Mo	AVG	Q1	Me	Q3	Mo	AVG	Q1	Me	Q3	Mo	AVG	Q1	Me	Q3	Mo	AVG	Q1	Me	Q3	Mo	AVG	Q1	Me	Q3	Mo	AVG	Q1	Me	Q3	Mo	AVG
2268/24	2024-02-04	B	A/domestic_duck/Czech_Republic/2268-1orig/2024	EPI_ISL_18928997	53	126	533	812	1246	803	884±339	1770	1840	3325	1752	2594±956	427	2960	3021	427	1858	1035	1056	5875	1848	1056±2498	1787	1837	1884	1848	1762±295	1132	3533	4690	1132	2877±1532	2049	2059	2066	2065	2051±43	2556	2567	2574	2567	2557±43
			A/domestic_duck/Czech_Republic/2268-1/2024	EPI_ISL_19338428	53	133	740	757	768	760	852±366	396	411	499	391	450±66	868	890	998	825	933±108	1009	1033	2131	1008	1440±552	1947	1968	2018	1945	2042±181	1337	1377	1643	1332	1484±191	5728	5763	5906	5745	5791±339	7095	7156	7219	7105	7122±412
			A/domestic_duck/Czech_Republic/2268-2orig/2024	EPI_ISL_18928998	60	126	267	384	629	213	441±170	1011	1053	2647	998	1834±899	253	2706	2780	253	2706±1290	1171	1187	4645	1174	2797±1909	1138	1176	1203	1138	1128±208	739	2596	3350	737	2596±1139	1866	1885	1893	1890	1874±42	3043	3061	3071	3068	3048±52
			A/domestic_duck/Czech_Republic/2268-2/2024	EPI_ISL_19338429	40	133	504	537	588	495	595±175	431	451	524	426	493±86	656	686	818	648	754±123	1081	1111	2610	1076	1691±769	1693	1722	1762	1697	1752±119	692	719	1260	692	941±312	3909	3952	4153	3943	4006±249	6507	6561	6633	6541	6543±363
			A/domestic_duck/Czech_Republic/2268-3/2024	EPI_ISL_19338430	58	133	793	818	870	793	845±88	549	584	647	543	597±55	725	772	863	722	799±85	893	929	1517	889	1137±311	1662	1683	1719	1682	1690±85	696	720	896	703	786±118	3833	3865	4027	3835	3910±235	5432	5468	5517	5459	5445±309
			A/domestic_duck/Czech_Republic/2268-4/2024	EPI_ISL_19338431	49	133	461	483	540	459	556±200	381	430	495	376	470±117	520	580	786	519	691±208	1022	1063	2903	1018	1788±949	1421	1469	1526	1417	1509±144	639	779	1246	631	970±376	4201	4239	4485	4225	4304±286	5576	5600	5688	5589	5606±314
			A/domestic_duck/Czech_Republic/2268-5/2024	EPI_ISL_18928999	62	126	236	451	489	238	379±140	1154	1273	3210	3172	2205±1141	377	3559	3680	382	2143±1685	1262	1639	6907	1260	3858±2936	1105	1219	1555	1081	1538±700	1234	3972	5181	1197	3234±1717	4885	4923	4961	4938	4925±103	7614	7664	7842	7625	7713±180
			A/domestic_duck/Czech_Republic/2268-7/2024	EPI_ISL_18929000	65	126	517	547	1068	1068	738±273	1115	1149	2293	1146	1721±691	474	2152	2238	474	2152±978	1283	1310	3483	1285	2392±1353	1676	1724	1756	1673	1651±273	1121	2888	4015	1118	2486±1229	1820	1832	1842	1847	1825±38	3920	3940	3950	3946	3922±68
			A/domestic_duck/Czech_Republic/2268-9/2024	EPI_ISL_19338432	60	133	557	558	645	589	619±109	457	447	588	495	520±72	517	493	674	576	603±107	914	911	1729	939	1230±400	1442	1445	1525	1478	1484±87	442	436	696	467	565±157	3164	3187	3441	3205	3277±222	4679	4810	4787	4728	4707±262
2894/24	2024-02-12	C1A	A/chicken/Czech_Republic/2894-1/2024	EPI_ISL_19338427	48	133	19	962	972	15	703±481	31	39	883	29	433±425	99	129	164	97	131±37	78	94	1201	78	634±688	623	630	673	672	637±89	85	1861	2649	83	1404±1134	307	317	383	316	343±54	819	833	850	834	830±28
			A/chicken/Czech_Republic/2894-4/2024	EPI_ISL_18946721	11	127	1038	2133	2270	878	1940±918	1859	2703	3671	1783	2963±1180	529	2876	3240	1458	2646±1132	1720	1963	5863	1722	3724±2339	3348	3427	3670	3341	3509±572	2213	5476	7546	2198	4758±2269	2521	2550	2596	2528	2550±71	5332	5367	5402	5364	5349±111
			A/chicken/Czech_Republic/2894-5/2024	EPI_ISL_18946722	12	127	1972	2620	3386	3372	2565±905	1693	1865	5972	1632	3822±2278	2309	4285	4616	2270	3890±1650	1753	1859	6372	1757	3927±2534	4391	4464	4578	4487	4367±648	1795	6121	7891	1789	4858±2646	4133	4162	4193	4172	4197±96	7942	7981	7999	7994	4946±137
2895/24	2024-02-12	C2B	A/chicken/Czech_Republic/2895-1/2024	EPI_ISL_18946713	7	127	978	1914	2020	1077	1746±1111	1637	1978	5626	1557	3662±2145	1358	4799	5209	1346	3604±2092	1366	1467	6799	1366	3849±2861	3521	3657	3896	3534	3741±663	1803	6051	7876	1800	4833±2637	4122	4150	4189	4150	4145±100	7954	7996	8013	8099	7961±134
			A/chicken/Czech_Republic/2895-2/2024	EPI_ISL_18946712	4	127	1824	3125	3289	1107	3122±1884	2066	2326	5313	1936	3754±1848	2277	3510	3692	2247	3429±1352	1175	1874	6388	1772	3932±2512	4065	4120	4369	4069	4172±634	1831	6148	7886	1836	4874±2638	3603	3628	3653	3602	3617±80	7936	7977	7933	7978	7935±146
			A/chicken/Czech_Republic/2895-3/2024	EPI_ISL_18946716	40	127	586	1133	1180	330	940±400	523	803	3662	523	2069±1603	376	3350	3452	376	2042±1574	1713	1877	5250	1699	3469±2095	2259	2403	2571	566	2314±505	727	7024	7792	728	4673±3310	1859	1924	2018	2019	1923±110	4214	4256	4283	4256	4231±118
			A/chicken/Czech_Republic/2895-4/2024	EPI_ISL_18946715	10	127	1181	2032	2138	691	2308±1938	1350	2137	4324	1262	2971±1646	1588	2858	3004	1580	2634±1150	988	1011	6322	987	3434±2842	2694	2737	3030	2685	2949±585	1206	6541	7720	1206	4718±2965	2400	2421	2457	2408	2423±62	6199	6234	6249	6250	6200±121
			A/chicken/Czech_Republic/2895-5/2024	EPI_ISL_18946714	9	127	2243	2877	3820	1260	2874±1058	2412	2697	5002	2360	3808±1578	2540	4065	4247	2498	3921±1601	1755	2206	6613	1755	4014±2570	4507	4577	4772	4503	4623±699	1604	6221	7868	1601	4834±2757	4134	4178	4252	4170	4184±115	7950	7996	8013	8011	7959±135
2896/24	2024-02-13	Backyard	A/chicken/Czech_Republic/2896-1orig/2024	EPI_ISL_18946728	22	127	1583	2244	3427	1964	2416±900	2077	2089	4937	2083	3521±1604	1142	4256	4433	1135	3079±1195	1907	1928	3152	1190	2865±1643	3941	3995	4119	3953	3878±680	1603	5814	7564	1605	4600±2612	1769	1793	1838	1774	1798±61	1705	1719	1754	1715	1722±47
			A/chicken/Czech_Republic/2896-2orig/2024	EPI_ISL_18946730	33	127	435	589	1030	425	712±278	1280	1299	2316	1282	1828±650	100	4605	4838	101	2579±2379	1216	1223	1811	1220	1672±796	3746	2785	3881	3769	3614±710	1000	5431	6428	998	3827±2465	434	440	447	449	438±14	781	787	790	790	782±21
			A/chicken/Czech_Republic/2896-2/2024	EPI_ISL_18946732	38	127	1767	2411	2638	530	2572±1658	2427	2453	5301	2438	3911±1684	1197	3599	3892	1186	2806±1600	1464	1485	6618	1461	3826±2746	6031	6093	6184	6157	5850±895	1783	6233	7884	1776	4878±2672	2783	2810	2877	2798	2815±84	7387	7430	7451	7446	7387±159
			A/chicken/Czech_Republic/2896-3/2024	EPI_ISL_18946729	29	127	911	1794	1928	233	1424±712	1220	1274	6754	1223	3880±2828	669	3512	3712	672	2362±1643	1737	1753	5007	1741	3413±2081	3649	3696	3786	3650	3564±599	1139	6843	7900	1132	4802±3082	1740	1766	1832	1752	17712±76	5528	5568	5592	5573	5540±129
			A/chicken/Czech_Republic/2896-4/2024	EPI_ISL_18946731	36	127	943	3356	3928	576	2762±1418	1592	1610	6394	1592	3920±2496	687	4453	4659	685	2867±2103	2601	2626	5030	2603	3946±1765	4436	4473	4515	4468	4265±747	1032	7057	7889	1001	4801±3172	1417	1436	1490	1497	1445±55	4003	4035	4051	4057	4010±93
			A/chicken/Czech_Republic/2896-5/2024	EPI_ISL_18946727	17	127	1317	3726	4201	795	3028±1449	3163	3199	4568	3183	3997±1157	1714	4546	4910	1704	3669±1959	2829	2850	5276	2836	4181±1763	6097	6148	6188	6191	5872±881	1880	6169.5	7883	1885	4887±2626	3149	3185	3250	3261	3184±91	7852	7902	7922	7918	7857±161
3299/24	2024-02-19	C1B	A/chicken/Czech_Republic/3299-1/2024	EPI_ISL_19000406	86	128	981	1415	1890	744	1401±478	1495	1770	2913	1470	2292±878	1195	2299	2400	1177	2043±908	1568	1619	5771	1570	3568±2354	2837	2881	2984	2831	2843±422	1481	3925	5307	1364	3318±1667	2395	2417	2444	2448	2414±55	5377	5403	5420	5410	5384±89
3529/24	2024-02-22	C1B	A/chicken/Czech_Republic/3529/2024	EPI_ISL_19044783	57	129	159	313	453	93	475±448	747	907	1912	745	1349±648	181	1601	1706	172	1019.79±774	1025	1039	3135	1028	2064±1262	1451	1475	1536	1462	1440±261	1126	2845	3994	1129	2481±1234	1375	1404	1432	1410	1400±49	2250	2272	2282	2279	2254±60
3627/24	2024-02-23	C1B	A/chicken/Czech_Republic/3627-3/2024	EPI_ISL_19000408	89	128	866	1623	1720	710	1331±480	1547	1673	3449	1499	2557±1116	1098	2271	2418	1081	1981±915	979	1119	6196	980	3361±2747	2163	2202	2321	2200	2336±428	889	3757	4713	889	2868±1695	2441	2454	2504	2448	2468±65	5862	5892	5948	5906	5889±104
3549/24	2024-02-26	C1B	A/chicken/Czech_Republic/3549-1/2024	EPI_ISL_19000411	94	128	334	614	648	223	566±238	825	882	1599	826	1237±467	165	1409	1505	164	895±663	977	998	2210	976	1637±835	1580	1609	1646	1609	1543±252	422	1447.5	1883	419	1154±638	784	792	806	784	792±21	2309	2320	2328	2323	2312±41
			A/chicken/Czech_Republic/3549-3/2024	EPI_ISL_19338424	31	133	99	113	140	92	231±330	62	87	216	56	159±117	159	188	445	91	286±190	222	264	977	221	525±371	597	770	845	579	740±162	496	547.5	1033	495	736±293	2094	2120	2314	2102	2183±168	2084	2135	2180	2080	2129±129
			A/chicken/Czech_Republic/3549-4/2024	EPI_ISL_19044780	56	129	376	454	756	402	537±209	701	726	1783	698	1250±605	338	2735	2876	342	1722±1337	1224	1249	3334	1228	2276±1289	2107	2148	2200	2115	2062±355	878	2418.5	3299	878	2050±1051	1415	1431	1445	1446	1423±41	3666	3702	3718	3722	3673±94
			A/chicken/Czech_Republic/3549-7/2024	EPI_ISL_19338422	19	133	16	24	66	16	187±349	13	73	159	11	122±149	56	70	206	56	141±118	83	97	535	83	266±228	291	351	408	286	361±86	230	252.5	588	224	396±209	1008	1043	1158	1007	1074±101	1135	1184	1251	1148	1189±91
			A/chicken/Czech_Republic/3549-8/2024	EPI_ISL_19338426	30	133	13	22	30	13	64±135	8	11	63	7	32±30	16	29	136	16	66±57	66	86	381	66	199±164	175	281	345	166	270±103	63	132	252	53	185±138	652	701	795	642	724±88	519	552	593	617	555±51
			A/chicken/Czech_Republic/3549-9/2024	EPI_ISL_19044781	55	129	461	985	1041	991	889±369	1179	1311	1905	1181	1593±502	504	1981	2068	494	1420±886	1408	1435	3288	1410	2376±1209	2053	2078	2135	2069	2004±335	865	2308	3167	865	1978±996	1612	1635	1652	1652	1625±47	2858	2885	2898	2901	2863±71
			A/chicken/Czech_Republic/3549-10/2024	EPI_ISL_19044782	50	129	460	860	999	408	763±269	980	1133	2360	980	1691±777	435	2129	2253	429	1472±985	1225	1240	3054	1228	2156±1162	2129	2169	2216	2139	2087±367	927	2658	3595	928	2232±1165	1509	1526	1543	1550	1518±48	2083	2103	2112	2111	2086±56
			A/chicken/Czech_Republic/3549-11/2024	EPI_ISL_19000412	87	128	186	422	474	186	370±160	736	761	1970	732	1365±690	186	1561	1606	181	980±761	3	41	3658	2	1565±1789	984	1036	1114	975	1015±187	544	1801	2372	539	1565±828	1086	1097	1113	1096	1098±29	3775	3794	3815	3796	3785±69
			A/chicken/Czech_Republic/3549-12/2024	EPI_ISL_19338425	33	133	89	104	133	88	186±240	78	145	274	69	189±123	149	179	597	115	331±235	275	297	1186	274	632±444	697	873	925	701	820±138	531	558.5	1117	530	780±308	1776	1799	1964	1788	1848±142	2235	2271	2307	2234	2260±129
			A/chicken/Czech_Republic/3549-13/2024	EPI_ISL_19338423	29	133	16	23	49	12	57±77	8	31	77	8	72±96	23	49	101	24	70±59	20	22	140	21	67±60	81	119	132	79	107±25	52	109	316	48	175±147	297	307	324	298	307±22	418	432	441	441	426±27
			A/chicken/Czech_Republic/3549-14/2024	EPI_ISL_19000413	90	128	456	726	990	458	729±259	705	896	1599	705	1185±513	517	1627	1664	511	1219±700	940	956	2949	939	1935±1198	1586	1633	1712	1582	1604±268	836	2156	3027	835	1929±997	1302	1318	1336	1340	1315±31	2578	2592	2598	2599	2580±43
			A/chicken/Czech_Republic/3549-15/2024	EPI_ISL_19000414	93	128	647	774	1349	553	9345±354	901	927	1878	903	1414±582	596	1905	1955	597	1416±820	278	314	2369	275	1232±1104	2212	2278	2349	2219	2203±378	997	2825	3830	995	2370±1217	1253	1268	1324	1262	1286±50	1892	1903	1910	1911	1893±38
